# Supplementary material for: Analysis of Whole Transcriptome RNA-seq Data Reveals Many Alternative Splicing Events in Soybean Roots under Drought Stress Conditions
Source: Genes (Basel). 2020 Dec 19;11(12):1520. doi: 10.3390/genes11121520 (PMC7765832; doi:10.3390/genes11121520)
Supplement: Supplementary file 1 [file genes-11-01520-s001.zip]

Archive with 6 entries (5 files):
- Sup/
- Sup/Sup figure legend.docx
- Sup/SUP-Ver 3-Song .pptx
- Sup/Table S1.xls
- Sup/Table S2.xls
- Sup/Table S3.xlsx
