# Supplementary material for: Analysis of Whole Transcriptome RNA-seq Data Reveals Many Alternative Splicing Events in Soybean Roots under Drought Stress Conditions
Source: Genes (Basel). 2020 Dec 19;11(12):1520. doi: 10.3390/genes11121520 (PMC7765832; doi:10.3390/genes11121520)
Supplement: Supplementary file 1 [file genes-11-01520-s001.zip › Sup/Table S1.xls]

## Sheet: Table S1
Table S1. Raw data and clean data statistics of RNA sequencing
Sample	Raw reads	Raw bases	Clean reads	Clean bases	Error rate(%)	Q20(%)	Q30(%)	GC content(%)
VMS_WWR1	21642384	2164238400	19765160	1875506850	0.0299	96.99	88.05	44.82
VMS_WWR2	25967695	2596769500	23296538	2201082768	0.0301	96.95	87.93	44.86
VMS_WWR3	31870218	3187021800	28504683	2696541984	0.0301	96.94	87.95	44.98
VMS_R1	28847418	2884741800	25913242	2449192945	0.0304	96.9	87.78	45.05
VMS_R2	29462679	2946267900	26590274	2521455135	0.0297	97.01	88.15	44.55
VMS_R3	16952156	1695215600	15446947	1466456496	0.0298	97.01	88.13	44.79
MS_WW_R1	22899474	2289947400	20578888	1940241166	0.0302	96.88	87.8	45.15
MS_WW_R2	23504222	2350422200	21145414	1996108324	0.03	96.92	87.94	45.16
MS_WW_R3	26753278	2675327800	24359989	2306452767	0.0293	97.06	88.38	45.21
MS_R1	30692930	3069293000	27385242	2602050618	0.0294	97.04	88.3	44.21
MS_R2	24314702	2431470200	21799903	2060874097	0.0301	96.94	87.93	44.86
MS_R3	27886469	2788646900	25307249	2404838547	0.0284	97.19	88.85	44.27
SS_WW_R1	25383978	2538397800	22523499	2125936804	0.0294	97	88.24	44.71
SS_WW_R2	22289623	2228962300	20052425	1883053372	0.0322	96.52	86.65	44.72
SS_WW_R3	28288419	2828841900	25101793	2352347294	0.0316	96.62	86.96	44.35
SS_R1	30230965	3023096500	27748134	2647072382	0.028	97.26	89.08	43.86
SS_R2	22065540	2206554000	20100496	1912123573	0.0283	97.21	88.91	43.96
SS_R3	24789046	2478904600	22442946	2138210418	0.0279	97.27	89.13	43.67
SR_WW_R1	26714326	2671432600	23781137	2224832766	0.0327	96.42	86.33	44.33
SR_WW_R2	19994197	1999419700	18275924	1716496175	0.0319	96.61	86.84	44.59
SR_WW_R3	38608464	3860846400	34999066	3276533180	0.0324	96.5	86.53	45.23
SR_R1	25808178	2580817800	22690401	2113118674	0.0329	96.42	86.28	45.31
SR_R2	20952666	2095266600	18664090	1758262731	0.0316	96.62	86.96	44.03
SR_R3	30107230	3010723000	26460643	2484552954	0.0321	96.51	86.65	44.57
