# Supplementary material for: Analysis of Whole Transcriptome RNA-seq Data Reveals Many Alternative Splicing Events in Soybean Roots under Drought Stress Conditions
Source: Genes (Basel). 2020 Dec 19;11(12):1520. doi: 10.3390/genes11121520 (PMC7765832; doi:10.3390/genes11121520)
Supplement: Supplementary file 1 [file genes-11-01520-s001.zip › Sup/Table S2.xls]

## Sheet: VMS
Glyma.01G001000
Glyma.01G006500
Glyma.01G010800
Glyma.01G044100
Glyma.01G046200
Glyma.01G062000
Glyma.01G073000
Glyma.01G077200
Glyma.01G089500
Glyma.01G116000
Glyma.01G129400
Glyma.01G138300
Glyma.01G156200
Glyma.01G158400
Glyma.01G164600
Glyma.01G179800
Glyma.01G180700
Glyma.01G190800
Glyma.01G194700
Glyma.01G209800
Glyma.01G224900
Glyma.01G233700
Glyma.01G239000
Glyma.02G008200
Glyma.02G011100
Glyma.02G032100
Glyma.02G040000
Glyma.02G044000
Glyma.02G048900
Glyma.02G056800
Glyma.02G057600
Glyma.02G111500
Glyma.02G137700
Glyma.02G152100
Glyma.02G192600
Glyma.02G213600
Glyma.02G216600
Glyma.02G226900
Glyma.02G275900
Glyma.03G001200
Glyma.03G003500
Glyma.03G008500
Glyma.03G032900
Glyma.03G066300
Glyma.03G076200
Glyma.03G117300
Glyma.03G120000
Glyma.03G120900
Glyma.03G124700
Glyma.03G132500
Glyma.03G184200
Glyma.03G190000
Glyma.03G198100
Glyma.03G202300
Glyma.03G211100
Glyma.03G211400
Glyma.03G221000
Glyma.03G221500
Glyma.03G228200
Glyma.03G248000
Glyma.04G046100
Glyma.04G050200
Glyma.04G060700
Glyma.04G068900
Glyma.04G069200
Glyma.04G078900
Glyma.04G087200
Glyma.04G121300
Glyma.04G155000
Glyma.04G191600
Glyma.04G193400
Glyma.04G196900
Glyma.04G213400
Glyma.04G228300
Glyma.04G234400
Glyma.04G251500
Glyma.04G255000
Glyma.04G257300
Glyma.05G009700
Glyma.05G021700
Glyma.05G041800
Glyma.05G060100
Glyma.05G091600
Glyma.05G104400
Glyma.05G122500
Glyma.05G137400
Glyma.05G155800
Glyma.05G177500
Glyma.05G186200
Glyma.05G187000
Glyma.05G201000
Glyma.05G201500
Glyma.05G212000
Glyma.05G236100
Glyma.06G039200
Glyma.06G064600
Glyma.06G072700
Glyma.06G075200
Glyma.06G075800
Glyma.06G075900
Glyma.06G078200
Glyma.06G086300
Glyma.06G097100
Glyma.06G126000
Glyma.06G140300
Glyma.06G149200
Glyma.06G163800
Glyma.06G164300
Glyma.06G165300
Glyma.06G165500
Glyma.06G184800
Glyma.06G207700
Glyma.06G233800
Glyma.06G256000
Glyma.06G271700
Glyma.06G323200
Glyma.06G324000
Glyma.07G007700
Glyma.07G018400
Glyma.07G021100
Glyma.07G043900
Glyma.07G066700
Glyma.07G081000
Glyma.07G136500
Glyma.07G137300
Glyma.07G176600
Glyma.07G184500
Glyma.07G208300
Glyma.07G253800
Glyma.07G261400
Glyma.08G033800
Glyma.08G039400
Glyma.08G045700
Glyma.08G107400
Glyma.08G110100
Glyma.08G126300
Glyma.08G127700
Glyma.08G157400
Glyma.08G185700
Glyma.08G217600
Glyma.08G236800
Glyma.08G251300
Glyma.08G273100
Glyma.08G305500
Glyma.08G305800
Glyma.08G326800
Glyma.08G333400
Glyma.09G018200
Glyma.09G021500
Glyma.09G023800
Glyma.09G062900
Glyma.09G063200
Glyma.09G080100
Glyma.09G092900
Glyma.09G103000
Glyma.09G191400
Glyma.09G196400
Glyma.09G212100
Glyma.09G233200
Glyma.09G244700
Glyma.09G252600
Glyma.09G255400
Glyma.09G259500
Glyma.09G264700
Glyma.09G282100
Glyma.10G001200
Glyma.10G014500
Glyma.10G024300
Glyma.10G090300
Glyma.10G104900
Glyma.10G128400
Glyma.10G160200
Glyma.10G169000
Glyma.10G171300
Glyma.10G175300
Glyma.10G182000
Glyma.10G215100
Glyma.10G218400
Glyma.10G221400
Glyma.10G227300
Glyma.10G244400
Glyma.10G245400
Glyma.10G251900
Glyma.10G264400
Glyma.10G267700
Glyma.10G288800
Glyma.10G289300
Glyma.11G003600
Glyma.11G004000
Glyma.11G009600
Glyma.11G010900
Glyma.11G011100
Glyma.11G014600
Glyma.11G021700
Glyma.11G033600
Glyma.11G084000
Glyma.11G103500
Glyma.11G109800
Glyma.11G113900
Glyma.11G133500
Glyma.11G169700
Glyma.11G182900
Glyma.11G208500
Glyma.11G226400
Glyma.12G008300
Glyma.12G010000
Glyma.12G028800
Glyma.12G038600
Glyma.12G040400
Glyma.12G050000
Glyma.12G073300
Glyma.12G077300
Glyma.12G088500
Glyma.12G162800
Glyma.12G179000
Glyma.12G222900
Glyma.12G223300
Glyma.13G036400
Glyma.13G052600
Glyma.13G085100
Glyma.13G101700
Glyma.13G108100
Glyma.13G110000
Glyma.13G132200
Glyma.13G175200
Glyma.13G178700
Glyma.13G209200
Glyma.13G212900
Glyma.13G272800
Glyma.13G302200
Glyma.13G328300
Glyma.13G331400
Glyma.13G333200
Glyma.13G351500
Glyma.13G367000
Glyma.14G000600
Glyma.14G009100
Glyma.14G023900
Glyma.14G064900
Glyma.14G070200
Glyma.14G116600
Glyma.14G135900
Glyma.14G154900
Glyma.14G159800
Glyma.14G178800
Glyma.14G201900
Glyma.14G218000
Glyma.14G223300
Glyma.15G008200
Glyma.15G038400
Glyma.15G044500
Glyma.15G107800
Glyma.15G162900
Glyma.15G171100
Glyma.15G177500
Glyma.15G199100
Glyma.15G200600
Glyma.15G219300
Glyma.15G228600
Glyma.15G232600
Glyma.15G232700
Glyma.15G261300
Glyma.15G266600
Glyma.15G268400
Glyma.16G009300
Glyma.16G015100
Glyma.16G020400
Glyma.16G036300
Glyma.16G037500
Glyma.16G047100
Glyma.16G074800
Glyma.16G121700
Glyma.16G154300
Glyma.16G170100
Glyma.16G200500
Glyma.17G022300
Glyma.17G024700
Glyma.17G068700
Glyma.17G076900
Glyma.17G089700
Glyma.17G097500
Glyma.17G104500
Glyma.17G120400
Glyma.17G126800
Glyma.17G142500
Glyma.17G153700
Glyma.17G165000
Glyma.17G195900
Glyma.17G205700
Glyma.17G227100
Glyma.17G230100
Glyma.17G247200
Glyma.17G251800
Glyma.17G254400
Glyma.17G254900
Glyma.17G257300
Glyma.17G259400
Glyma.18G011700
Glyma.18G034700
Glyma.18G063500
Glyma.18G084000
Glyma.18G098700
Glyma.18G118100
Glyma.18G206500
Glyma.18G216000
Glyma.18G219000
Glyma.18G220400
Glyma.18G235400
Glyma.18G237200
Glyma.18G252000
Glyma.18G295600
Glyma.19G007300
Glyma.19G008300
Glyma.19G047100
Glyma.19G108300
Glyma.19G115700
Glyma.19G117700
Glyma.19G141200
Glyma.19G142400
Glyma.19G152000
Glyma.19G161200
Glyma.19G167500
Glyma.19G191200
Glyma.19G199500
Glyma.19G200800
Glyma.19G256300
Glyma.20G014300
Glyma.20G056400
Glyma.20G064600
Glyma.20G080900
Glyma.20G122800
Glyma.20G130500
Glyma.20G139400
Glyma.20G143800
Glyma.20G150500
Glyma.20G166300
Glyma.20G177900
Glyma.20G178200
Glyma.20G229100
Glyma.20G230500
Glyma.U012400
Glyma.U017200
Glyma.U023900
Glyma.U031300
Glyma.U034500

## Sheet: MS
Glyma.01G001000
Glyma.01G006500
Glyma.01G011400
Glyma.01G026700
Glyma.01G073000
Glyma.01G094200
Glyma.01G100600
Glyma.01G128100
Glyma.01G129400
Glyma.01G140000
Glyma.01G140600
Glyma.01G161700
Glyma.01G162000
Glyma.01G170400
Glyma.01G205700
Glyma.01G212800
Glyma.01G217100
Glyma.01G229500
Glyma.01G231400
Glyma.01G240500
Glyma.01G242300
Glyma.02G007700
Glyma.02G009200
Glyma.02G013700
Glyma.02G020400
Glyma.02G033700
Glyma.02G034300
Glyma.02G035800
Glyma.02G044000
Glyma.02G048900
Glyma.02G052900
Glyma.02G057600
Glyma.02G069400
Glyma.02G073900
Glyma.02G078700
Glyma.02G080500
Glyma.02G097200
Glyma.02G098500
Glyma.02G105500
Glyma.02G107700
Glyma.02G124600
Glyma.02G131500
Glyma.02G137100
Glyma.02G138000
Glyma.02G138500
Glyma.02G138900
Glyma.02G144900
Glyma.02G157800
Glyma.02G162300
Glyma.02G162500
Glyma.02G179100
Glyma.02G207500
Glyma.02G213700
Glyma.02G219200
Glyma.02G220400
Glyma.02G233000
Glyma.02G241900
Glyma.02G242400
Glyma.02G252200
Glyma.02G253500
Glyma.02G282000
Glyma.02G293300
Glyma.02G294600
Glyma.02G298200
Glyma.02G302400
Glyma.03G003500
Glyma.03G003600
Glyma.03G019200
Glyma.03G022500
Glyma.03G026900
Glyma.03G027900
Glyma.03G031700
Glyma.03G061100
Glyma.03G068800
Glyma.03G076800
Glyma.03G084100
Glyma.03G085700
Glyma.03G088200
Glyma.03G088400
Glyma.03G091700
Glyma.03G092700
Glyma.03G109200
Glyma.03G117000
Glyma.03G117300
Glyma.03G122300
Glyma.03G126200
Glyma.03G132500
Glyma.03G138200
Glyma.03G142900
Glyma.03G165000
Glyma.03G167000
Glyma.03G175400
Glyma.03G206900
Glyma.03G208500
Glyma.03G214400
Glyma.03G219100
Glyma.03G245900
Glyma.04G000200
Glyma.04G001800
Glyma.04G017500
Glyma.04G032100
Glyma.04G033900
Glyma.04G040700
Glyma.04G052600
Glyma.04G056400
Glyma.04G060300
Glyma.04G060700
Glyma.04G068900
Glyma.04G074900
Glyma.04G075200
Glyma.04G087200
Glyma.04G090500
Glyma.04G098900
Glyma.04G101400
Glyma.04G104200
Glyma.04G104800
Glyma.04G108100
Glyma.04G111900
Glyma.04G113000
Glyma.04G120600
Glyma.04G125500
Glyma.04G155100
Glyma.04G165300
Glyma.04G165600
Glyma.04G165900
Glyma.04G173100
Glyma.04G177200
Glyma.04G186500
Glyma.04G191400
Glyma.04G193400
Glyma.04G194700
Glyma.04G195600
Glyma.04G202400
Glyma.04G205800
Glyma.04G206900
Glyma.04G211000
Glyma.04G222600
Glyma.04G226700
Glyma.04G228300
Glyma.04G229300
Glyma.04G236900
Glyma.04G238000
Glyma.04G238900
Glyma.04G243900
Glyma.04G254100
Glyma.05G001600
Glyma.05G004900
Glyma.05G006700
Glyma.05G021700
Glyma.05G023700
Glyma.05G025200
Glyma.05G028800
Glyma.05G044200
Glyma.05G060100
Glyma.05G079900
Glyma.05G082200
Glyma.05G087300
Glyma.05G091600
Glyma.05G097100
Glyma.05G101800
Glyma.05G104400
Glyma.05G104600
Glyma.05G111900
Glyma.05G113600
Glyma.05G126500
Glyma.05G126900
Glyma.05G130700
Glyma.05G132200
Glyma.05G143300
Glyma.05G143800
Glyma.05G173100
Glyma.05G174800
Glyma.05G190100
Glyma.05G194500
Glyma.05G208200
Glyma.05G220200
Glyma.05G228700
Glyma.05G229500
Glyma.05G234700
Glyma.05G235600
Glyma.05G236700
Glyma.05G245000
Glyma.05G247000
Glyma.05G247700
Glyma.05G248600
Glyma.06G001900
Glyma.06G005700
Glyma.06G010400
Glyma.06G025900
Glyma.06G032200
Glyma.06G039600
Glyma.06G041000
Glyma.06G048600
Glyma.06G055400
Glyma.06G056300
Glyma.06G067600
Glyma.06G069200
Glyma.06G075000
Glyma.06G075800
Glyma.06G076400
Glyma.06G078200
Glyma.06G081000
Glyma.06G082800
Glyma.06G087900
Glyma.06G088500
Glyma.06G090100
Glyma.06G094300
Glyma.06G096700
Glyma.06G097100
Glyma.06G103100
Glyma.06G105900
Glyma.06G108800
Glyma.06G109600
Glyma.06G111200
Glyma.06G116300
Glyma.06G128700
Glyma.06G140400
Glyma.06G148800
Glyma.06G158900
Glyma.06G163500
Glyma.06G164300
Glyma.06G171000
Glyma.06G172700
Glyma.06G175900
Glyma.06G178800
Glyma.06G182100
Glyma.06G183000
Glyma.06G196200
Glyma.06G198600
Glyma.06G208500
Glyma.06G214300
Glyma.06G218300
Glyma.06G221900
Glyma.06G230800
Glyma.06G232100
Glyma.06G263000
Glyma.06G269500
Glyma.06G296200
Glyma.06G317300
Glyma.06G324000
Glyma.06G324500
Glyma.07G006400
Glyma.07G007200
Glyma.07G010800
Glyma.07G015400
Glyma.07G021600
Glyma.07G025600
Glyma.07G036200
Glyma.07G037400
Glyma.07G043100
Glyma.07G048100
Glyma.07G054800
Glyma.07G066500
Glyma.07G066700
Glyma.07G083100
Glyma.07G096600
Glyma.07G099000
Glyma.07G102800
Glyma.07G106100
Glyma.07G118700
Glyma.07G124000
Glyma.07G151700
Glyma.07G156100
Glyma.07G170200
Glyma.07G185900
Glyma.07G190200
Glyma.07G198200
Glyma.07G208000
Glyma.07G213800
Glyma.07G222200
Glyma.07G222900
Glyma.07G236600
Glyma.07G260800
Glyma.07G261400
Glyma.07G272700
Glyma.08G000300
Glyma.08G002900
Glyma.08G003100
Glyma.08G005000
Glyma.08G028200
Glyma.08G033800
Glyma.08G036100
Glyma.08G043700
Glyma.08G049300
Glyma.08G063400
Glyma.08G068200
Glyma.08G073200
Glyma.08G083400
Glyma.08G085500
Glyma.08G091200
Glyma.08G103300
Glyma.08G103900
Glyma.08G111200
Glyma.08G118200
Glyma.08G120300
Glyma.08G124200
Glyma.08G133900
Glyma.08G136400
Glyma.08G150200
Glyma.08G153300
Glyma.08G157400
Glyma.08G162200
Glyma.08G170700
Glyma.08G171100
Glyma.08G172100
Glyma.08G179400
Glyma.08G188700
Glyma.08G211400
Glyma.08G218600
Glyma.08G225400
Glyma.08G226700
Glyma.08G244900
Glyma.08G245100
Glyma.08G245200
Glyma.08G251300
Glyma.08G262900
Glyma.08G267700
Glyma.08G272100
Glyma.08G274300
Glyma.08G278600
Glyma.08G284700
Glyma.08G287800
Glyma.08G296300
Glyma.08G305500
Glyma.08G308200
Glyma.08G329200
Glyma.08G333400
Glyma.08G339700
Glyma.08G361100
Glyma.09G000600
Glyma.09G002300
Glyma.09G002700
Glyma.09G017400
Glyma.09G018200
Glyma.09G031200
Glyma.09G038700
Glyma.09G044700
Glyma.09G046800
Glyma.09G064400
Glyma.09G079100
Glyma.09G086000
Glyma.09G092900
Glyma.09G093400
Glyma.09G105500
Glyma.09G107600
Glyma.09G127000
Glyma.09G151400
Glyma.09G171600
Glyma.09G182000
Glyma.09G184700
Glyma.09G192800
Glyma.09G195000
Glyma.09G195400
Glyma.09G196200
Glyma.09G196400
Glyma.09G203000
Glyma.09G203500
Glyma.09G207400
Glyma.09G207900
Glyma.09G209600
Glyma.09G225600
Glyma.09G226600
Glyma.09G227900
Glyma.09G229000
Glyma.09G230700
Glyma.09G234200
Glyma.09G235400
Glyma.09G255400
Glyma.09G258100
Glyma.09G273000
Glyma.09G275900
Glyma.09G281900
Glyma.10G001200
Glyma.10G003900
Glyma.10G005600
Glyma.10G015300
Glyma.10G020300
Glyma.10G041500
Glyma.10G043600
Glyma.10G062500
Glyma.10G069800
Glyma.10G072100
Glyma.10G083800
Glyma.10G089600
Glyma.10G102200
Glyma.10G104900
Glyma.10G122800
Glyma.10G158500
Glyma.10G169300
Glyma.10G173000
Glyma.10G186700
Glyma.10G188100
Glyma.10G194600
Glyma.10G197000
Glyma.10G202200
Glyma.10G209200
Glyma.10G214400
Glyma.10G220000
Glyma.10G220100
Glyma.10G221500
Glyma.10G224900
Glyma.10G230000
Glyma.10G239100
Glyma.10G245400
Glyma.10G248100
Glyma.10G251900
Glyma.10G264400
Glyma.10G264800
Glyma.10G265900
Glyma.10G267700
Glyma.10G269700
Glyma.10G292500
Glyma.10G295700
Glyma.11G004500
Glyma.11G007300
Glyma.11G008600
Glyma.11G009100
Glyma.11G010800
Glyma.11G017800
Glyma.11G017900
Glyma.11G029300
Glyma.11G033800
Glyma.11G033900
Glyma.11G038500
Glyma.11G062200
Glyma.11G075600
Glyma.11G096100
Glyma.11G104200
Glyma.11G117300
Glyma.11G117400
Glyma.11G117900
Glyma.11G118000
Glyma.11G130400
Glyma.11G132700
Glyma.11G139000
Glyma.11G168600
Glyma.11G190500
Glyma.11G190900
Glyma.11G213500
Glyma.11G216200
Glyma.11G222400
Glyma.11G222700
Glyma.11G225300
Glyma.11G226400
Glyma.11G227200
Glyma.11G243600
Glyma.11G248500
Glyma.11G251500
Glyma.12G004200
Glyma.12G005000
Glyma.12G007600
Glyma.12G008700
Glyma.12G016300
Glyma.12G029900
Glyma.12G032900
Glyma.12G043400
Glyma.12G049400
Glyma.12G062100
Glyma.12G062300
Glyma.12G071000
Glyma.12G072200
Glyma.12G073300
Glyma.12G073900
Glyma.12G074600
Glyma.12G079700
Glyma.12G167700
Glyma.12G173500
Glyma.12G183800
Glyma.12G190400
Glyma.12G201100
Glyma.12G205800
Glyma.12G230900
Glyma.12G233800
Glyma.12G241600
Glyma.13G001900
Glyma.13G005300
Glyma.13G008200
Glyma.13G010500
Glyma.13G028000
Glyma.13G041500
Glyma.13G064800
Glyma.13G087900
Glyma.13G106100
Glyma.13G111500
Glyma.13G116800
Glyma.13G124400
Glyma.13G126200
Glyma.13G135400
Glyma.13G139100
Glyma.13G141800
Glyma.13G148300
Glyma.13G150200
Glyma.13G154600
Glyma.13G156500
Glyma.13G156600
Glyma.13G157300
Glyma.13G178700
Glyma.13G191200
Glyma.13G193700
Glyma.13G197200
Glyma.13G200800
Glyma.13G201900
Glyma.13G202400
Glyma.13G209200
Glyma.13G219700
Glyma.13G222500
Glyma.13G224500
Glyma.13G229400
Glyma.13G233500
Glyma.13G235800
Glyma.13G240200
Glyma.13G241800
Glyma.13G246600
Glyma.13G249800
Glyma.13G255200
Glyma.13G255300
Glyma.13G261900
Glyma.13G263600
Glyma.13G269200
Glyma.13G272800
Glyma.13G284400
Glyma.13G290400
Glyma.13G294600
Glyma.13G296900
Glyma.13G306900
Glyma.13G312100
Glyma.13G317300
Glyma.13G331300
Glyma.13G331400
Glyma.13G333200
Glyma.13G340900
Glyma.13G346200
Glyma.13G347000
Glyma.13G348200
Glyma.13G354100
Glyma.13G360800
Glyma.13G363000
Glyma.13G367400
Glyma.13G370300
Glyma.14G020200
Glyma.14G023900
Glyma.14G024600
Glyma.14G031000
Glyma.14G032300
Glyma.14G060000
Glyma.14G062900
Glyma.14G064900
Glyma.14G076500
Glyma.14G078800
Glyma.14G087600
Glyma.14G091700
Glyma.14G092300
Glyma.14G109700
Glyma.14G112200
Glyma.14G114000
Glyma.14G114600
Glyma.14G127800
Glyma.14G136700
Glyma.14G154900
Glyma.14G155600
Glyma.14G156100
Glyma.14G159800
Glyma.14G182100
Glyma.14G183800
Glyma.14G188500
Glyma.14G217100
Glyma.15G013800
Glyma.15G023600
Glyma.15G027400
Glyma.15G027900
Glyma.15G044400
Glyma.15G044500
Glyma.15G052300
Glyma.15G053000
Glyma.15G053700
Glyma.15G057700
Glyma.15G058700
Glyma.15G069200
Glyma.15G070900
Glyma.15G071600
Glyma.15G077400
Glyma.15G092000
Glyma.15G094800
Glyma.15G099500
Glyma.15G100900
Glyma.15G121400
Glyma.15G123100
Glyma.15G129900
Glyma.15G133600
Glyma.15G134500
Glyma.15G136200
Glyma.15G147100
Glyma.15G152400
Glyma.15G154400
Glyma.15G169800
Glyma.15G172400
Glyma.15G172600
Glyma.15G176600
Glyma.15G179600
Glyma.15G194900
Glyma.15G201200
Glyma.15G210100
Glyma.15G232600
Glyma.15G243300
Glyma.15G254500
Glyma.15G273000
Glyma.15G274000
Glyma.16G001100
Glyma.16G005600
Glyma.16G005700
Glyma.16G009300
Glyma.16G011500
Glyma.16G016700
Glyma.16G020600
Glyma.16G025200
Glyma.16G031200
Glyma.16G033500
Glyma.16G052000
Glyma.16G074300
Glyma.16G080900
Glyma.16G093300
Glyma.16G106800
Glyma.16G107700
Glyma.16G138800
Glyma.16G139600
Glyma.16G144200
Glyma.16G151100
Glyma.16G154300
Glyma.16G165000
Glyma.16G170100
Glyma.16G170200
Glyma.16G177100
Glyma.16G181500
Glyma.16G202700
Glyma.16G209800
Glyma.16G210700
Glyma.16G212800
Glyma.16G217700
Glyma.16G222300
Glyma.17G003200
Glyma.17G010800
Glyma.17G014800
Glyma.17G016000
Glyma.17G019900
Glyma.17G033700
Glyma.17G039300
Glyma.17G057800
Glyma.17G075200
Glyma.17G086600
Glyma.17G096500
Glyma.17G096900
Glyma.17G097500
Glyma.17G101700
Glyma.17G104200
Glyma.17G110800
Glyma.17G114000
Glyma.17G120300
Glyma.17G137300
Glyma.17G142000
Glyma.17G147700
Glyma.17G150300
Glyma.17G157700
Glyma.17G163900
Glyma.17G165900
Glyma.17G183400
Glyma.17G191800
Glyma.17G196400
Glyma.17G196800
Glyma.17G201100
Glyma.17G202700
Glyma.17G206800
Glyma.17G219900
Glyma.17G226700
Glyma.17G227800
Glyma.17G230100
Glyma.17G231300
Glyma.17G244300
Glyma.17G251800
Glyma.17G253900
Glyma.17G254900
Glyma.17G257200
Glyma.17G259400
Glyma.18G000200
Glyma.18G008200
Glyma.18G023100
Glyma.18G024100
Glyma.18G027000
Glyma.18G030300
Glyma.18G037900
Glyma.18G038600
Glyma.18G040800
Glyma.18G045800
Glyma.18G051400
Glyma.18G058700
Glyma.18G061100
Glyma.18G067700
Glyma.18G075400
Glyma.18G084800
Glyma.18G101100
Glyma.18G109800
Glyma.18G136900
Glyma.18G143600
Glyma.18G149700
Glyma.18G153000
Glyma.18G160100
Glyma.18G166600
Glyma.18G171400
Glyma.18G181100
Glyma.18G206500
Glyma.18G208900
Glyma.18G209800
Glyma.18G212200
Glyma.18G216800
Glyma.18G220900
Glyma.18G227700
Glyma.18G251300
Glyma.18G261100
Glyma.18G285600
Glyma.18G290200
Glyma.18G292600
Glyma.18G297700
Glyma.18G301600
Glyma.19G005600
Glyma.19G008300
Glyma.19G010500
Glyma.19G011600
Glyma.19G027500
Glyma.19G045200
Glyma.19G050600
Glyma.19G079100
Glyma.19G079700
Glyma.19G091200
Glyma.19G109500
Glyma.19G115700
Glyma.19G116600
Glyma.19G128600
Glyma.19G128800
Glyma.19G131700
Glyma.19G146400
Glyma.19G151500
Glyma.19G161600
Glyma.19G176100
Glyma.19G180000
Glyma.19G184600
Glyma.19G186800
Glyma.19G192900
Glyma.19G196000
Glyma.19G201300
Glyma.19G211100
Glyma.19G215300
Glyma.19G217900
Glyma.19G218200
Glyma.19G219200
Glyma.19G226600
Glyma.19G231600
Glyma.19G256300
Glyma.20G004000
Glyma.20G017400
Glyma.20G018200
Glyma.20G025100
Glyma.20G055800
Glyma.20G064600
Glyma.20G067600
Glyma.20G076400
Glyma.20G090300
Glyma.20G108800
Glyma.20G120600
Glyma.20G122800
Glyma.20G126600
Glyma.20G130500
Glyma.20G136300
Glyma.20G140500
Glyma.20G150000
Glyma.20G154200
Glyma.20G155400
Glyma.20G160400
Glyma.20G164100
Glyma.20G164300
Glyma.20G173100
Glyma.20G179900
Glyma.20G186700
Glyma.20G186800
Glyma.20G187700
Glyma.20G190400
Glyma.20G207700
Glyma.20G208900
Glyma.20G210600
Glyma.20G215200
Glyma.20G219100
Glyma.20G223000
Glyma.20G224500
Glyma.20G226300
Glyma.20G250000
Glyma.U010800
Glyma.U017700
Glyma.U020600
Glyma.U022000
Glyma.U024900
Glyma.U031300
Glyma.U034500
Glyma.U035700

## Sheet: SS
Glyma.01G001000
Glyma.01G014200
Glyma.01G015000
Glyma.01G019800
Glyma.01G023200
Glyma.01G028100
Glyma.01G046200
Glyma.01G047100
Glyma.01G052600
Glyma.01G068800
Glyma.01G073000
Glyma.01G077200
Glyma.01G077300
Glyma.01G079200
Glyma.01G079300
Glyma.01G089500
Glyma.01G129400
Glyma.01G135500
Glyma.01G137300
Glyma.01G138300
Glyma.01G140600
Glyma.01G145200
Glyma.01G147800
Glyma.01G149000
Glyma.01G149800
Glyma.01G151600
Glyma.01G154700
Glyma.01G162000
Glyma.01G162100
Glyma.01G162200
Glyma.01G163300
Glyma.01G164800
Glyma.01G165100
Glyma.01G175700
Glyma.01G178500
Glyma.01G186000
Glyma.01G191800
Glyma.01G193000
Glyma.01G195900
Glyma.01G200900
Glyma.01G208600
Glyma.01G212800
Glyma.01G231400
Glyma.01G236100
Glyma.02G001900
Glyma.02G008200
Glyma.02G011100
Glyma.02G014800
Glyma.02G022000
Glyma.02G033700
Glyma.02G044000
Glyma.02G048900
Glyma.02G051600
Glyma.02G056200
Glyma.02G060500
Glyma.02G069000
Glyma.02G069400
Glyma.02G072700
Glyma.02G073000
Glyma.02G081800
Glyma.02G083800
Glyma.02G087000
Glyma.02G091700
Glyma.02G095500
Glyma.02G102300
Glyma.02G112800
Glyma.02G120200
Glyma.02G124600
Glyma.02G125400
Glyma.02G137100
Glyma.02G138000
Glyma.02G138100
Glyma.02G140200
Glyma.02G148900
Glyma.02G155600
Glyma.02G162700
Glyma.02G168300
Glyma.02G179100
Glyma.02G192600
Glyma.02G205700
Glyma.02G207500
Glyma.02G213700
Glyma.02G214700
Glyma.02G217100
Glyma.02G218600
Glyma.02G221000
Glyma.02G226900
Glyma.02G233000
Glyma.02G236600
Glyma.02G238700
Glyma.02G240700
Glyma.02G241000
Glyma.02G242400
Glyma.02G280800
Glyma.02G282000
Glyma.02G283000
Glyma.02G284300
Glyma.02G288300
Glyma.02G298200
Glyma.02G303600
Glyma.02G303800
Glyma.02G311300
Glyma.03G001800
Glyma.03G002400
Glyma.03G003600
Glyma.03G012800
Glyma.03G012900
Glyma.03G014600
Glyma.03G018900
Glyma.03G036000
Glyma.03G043500
Glyma.03G043700
Glyma.03G066700
Glyma.03G068800
Glyma.03G069600
Glyma.03G073400
Glyma.03G081600
Glyma.03G083100
Glyma.03G087500
Glyma.03G099000
Glyma.03G107900
Glyma.03G116300
Glyma.03G117300
Glyma.03G118800
Glyma.03G124700
Glyma.03G134700
Glyma.03G141700
Glyma.03G144300
Glyma.03G160000
Glyma.03G165000
Glyma.03G165100
Glyma.03G167000
Glyma.03G167400
Glyma.03G169000
Glyma.03G172700
Glyma.03G175400
Glyma.03G178200
Glyma.03G180100
Glyma.03G190000
Glyma.03G198100
Glyma.03G200300
Glyma.03G206900
Glyma.03G208500
Glyma.03G211100
Glyma.03G211400
Glyma.03G220900
Glyma.03G221200
Glyma.03G223700
Glyma.03G228900
Glyma.03G237900
Glyma.03G243500
Glyma.03G243800
Glyma.03G247100
Glyma.03G248200
Glyma.03G248600
Glyma.03G250100
Glyma.03G252300
Glyma.03G260000
Glyma.04G020900
Glyma.04G044700
Glyma.04G049300
Glyma.04G060300
Glyma.04G061700
Glyma.04G068900
Glyma.04G078900
Glyma.04G088300
Glyma.04G095300
Glyma.04G097000
Glyma.04G099400
Glyma.04G104200
Glyma.04G108100
Glyma.04G113000
Glyma.04G116500
Glyma.04G117400
Glyma.04G123600
Glyma.04G137000
Glyma.04G146600
Glyma.04G155000
Glyma.04G165300
Glyma.04G165900
Glyma.04G166300
Glyma.04G170400
Glyma.04G173100
Glyma.04G189600
Glyma.04G192600
Glyma.04G193400
Glyma.04G193600
Glyma.04G196900
Glyma.04G206600
Glyma.04G206900
Glyma.04G211000
Glyma.04G229300
Glyma.04G230800
Glyma.04G235600
Glyma.04G236600
Glyma.04G243900
Glyma.04G246200
Glyma.04G256600
Glyma.05G000400
Glyma.05G003400
Glyma.05G004900
Glyma.05G012300
Glyma.05G015100
Glyma.05G018800
Glyma.05G025000
Glyma.05G028800
Glyma.05G041800
Glyma.05G044200
Glyma.05G045700
Glyma.05G052900
Glyma.05G054800
Glyma.05G056800
Glyma.05G060100
Glyma.05G062900
Glyma.05G064100
Glyma.05G076800
Glyma.05G077100
Glyma.05G079100
Glyma.05G085400
Glyma.05G089300
Glyma.05G090500
Glyma.05G097100
Glyma.05G104600
Glyma.05G113600
Glyma.05G114500
Glyma.05G115700
Glyma.05G126500
Glyma.05G132200
Glyma.05G132900
Glyma.05G141400
Glyma.05G143300
Glyma.05G148100
Glyma.05G148300
Glyma.05G149900
Glyma.05G152900
Glyma.05G157600
Glyma.05G160800
Glyma.05G167600
Glyma.05G174700
Glyma.05G174800
Glyma.05G178200
Glyma.05G182500
Glyma.05G193600
Glyma.05G194100
Glyma.05G197600
Glyma.05G199000
Glyma.05G202900
Glyma.05G205500
Glyma.05G207600
Glyma.05G208200
Glyma.05G210300
Glyma.05G211800
Glyma.05G212000
Glyma.05G214100
Glyma.05G220200
Glyma.05G227000
Glyma.05G227100
Glyma.05G235500
Glyma.05G235600
Glyma.05G243400
Glyma.05G248600
Glyma.06G003000
Glyma.06G005700
Glyma.06G010400
Glyma.06G015100
Glyma.06G018200
Glyma.06G018800
Glyma.06G025900
Glyma.06G026000
Glyma.06G034800
Glyma.06G039600
Glyma.06G041000
Glyma.06G049000
Glyma.06G049400
Glyma.06G050100
Glyma.06G053600
Glyma.06G062800
Glyma.06G064100
Glyma.06G064600
Glyma.06G067600
Glyma.06G067800
Glyma.06G068500
Glyma.06G069200
Glyma.06G070300
Glyma.06G070400
Glyma.06G074700
Glyma.06G078200
Glyma.06G080300
Glyma.06G082100
Glyma.06G082800
Glyma.06G085600
Glyma.06G090100
Glyma.06G092100
Glyma.06G101600
Glyma.06G103100
Glyma.06G105600
Glyma.06G108100
Glyma.06G108600
Glyma.06G109600
Glyma.06G111200
Glyma.06G116300
Glyma.06G118100
Glyma.06G126000
Glyma.06G126400
Glyma.06G127000
Glyma.06G127400
Glyma.06G136400
Glyma.06G141100
Glyma.06G141500
Glyma.06G155600
Glyma.06G158900
Glyma.06G159200
Glyma.06G161000
Glyma.06G162300
Glyma.06G162700
Glyma.06G163500
Glyma.06G167100
Glyma.06G172100
Glyma.06G172700
Glyma.06G174300
Glyma.06G175900
Glyma.06G183100
Glyma.06G191200
Glyma.06G213600
Glyma.06G216800
Glyma.06G230800
Glyma.06G232100
Glyma.06G233300
Glyma.06G243100
Glyma.06G260700
Glyma.06G263100
Glyma.06G265100
Glyma.06G269500
Glyma.06G271500
Glyma.06G271800
Glyma.06G300800
Glyma.06G317300
Glyma.06G325300
Glyma.07G000400
Glyma.07G004600
Glyma.07G006500
Glyma.07G007200
Glyma.07G012000
Glyma.07G025600
Glyma.07G035800
Glyma.07G036200
Glyma.07G036600
Glyma.07G042700
Glyma.07G043100
Glyma.07G048000
Glyma.07G056400
Glyma.07G058700
Glyma.07G067900
Glyma.07G072100
Glyma.07G073500
Glyma.07G075900
Glyma.07G078100
Glyma.07G083100
Glyma.07G084400
Glyma.07G088500
Glyma.07G101800
Glyma.07G119300
Glyma.07G122000
Glyma.07G127100
Glyma.07G129800
Glyma.07G136500
Glyma.07G156100
Glyma.07G170200
Glyma.07G174100
Glyma.07G182900
Glyma.07G189800
Glyma.07G195700
Glyma.07G199800
Glyma.07G206500
Glyma.07G206900
Glyma.07G207300
Glyma.07G208000
Glyma.07G208400
Glyma.07G222400
Glyma.07G222900
Glyma.07G235200
Glyma.07G235500
Glyma.07G236600
Glyma.07G237000
Glyma.07G237900
Glyma.07G238200
Glyma.07G246900
Glyma.07G248300
Glyma.07G249100
Glyma.07G258000
Glyma.07G260800
Glyma.07G270300
Glyma.07G272700
Glyma.07G273700
Glyma.08G002900
Glyma.08G005000
Glyma.08G005900
Glyma.08G022600
Glyma.08G023900
Glyma.08G025900
Glyma.08G026500
Glyma.08G036100
Glyma.08G036900
Glyma.08G043000
Glyma.08G045700
Glyma.08G051200
Glyma.08G097900
Glyma.08G100100
Glyma.08G103300
Glyma.08G105000
Glyma.08G111000
Glyma.08G111100
Glyma.08G113100
Glyma.08G113500
Glyma.08G115800
Glyma.08G120300
Glyma.08G123500
Glyma.08G129400
Glyma.08G130900
Glyma.08G150200
Glyma.08G158600
Glyma.08G162300
Glyma.08G167600
Glyma.08G171100
Glyma.08G171800
Glyma.08G176400
Glyma.08G183400
Glyma.08G188700
Glyma.08G189900
Glyma.08G200500
Glyma.08G202000
Glyma.08G209900
Glyma.08G211900
Glyma.08G214600
Glyma.08G216700
Glyma.08G219100
Glyma.08G241400
Glyma.08G241600
Glyma.08G242100
Glyma.08G251300
Glyma.08G259700
Glyma.08G260300
Glyma.08G272100
Glyma.08G273000
Glyma.08G278600
Glyma.08G280600
Glyma.08G282400
Glyma.08G282800
Glyma.08G283400
Glyma.08G284100
Glyma.08G284700
Glyma.08G287800
Glyma.08G300700
Glyma.08G302400
Glyma.08G305800
Glyma.08G308200
Glyma.08G326800
Glyma.08G329200
Glyma.08G333400
Glyma.08G334800
Glyma.08G337500
Glyma.08G337900
Glyma.08G340400
Glyma.08G347600
Glyma.08G351000
Glyma.08G359700
Glyma.08G362900
Glyma.09G000500
Glyma.09G000600
Glyma.09G005700
Glyma.09G006600
Glyma.09G017400
Glyma.09G018200
Glyma.09G021500
Glyma.09G025600
Glyma.09G031900
Glyma.09G034400
Glyma.09G035600
Glyma.09G037900
Glyma.09G044700
Glyma.09G064400
Glyma.09G086000
Glyma.09G088700
Glyma.09G090200
Glyma.09G092900
Glyma.09G093400
Glyma.09G104200
Glyma.09G107600
Glyma.09G115800
Glyma.09G117100
Glyma.09G135800
Glyma.09G136000
Glyma.09G145800
Glyma.09G149000
Glyma.09G156500
Glyma.09G157900
Glyma.09G161000
Glyma.09G161500
Glyma.09G166000
Glyma.09G169600
Glyma.09G170700
Glyma.09G171600
Glyma.09G176200
Glyma.09G181400
Glyma.09G184700
Glyma.09G190100
Glyma.09G192800
Glyma.09G195000
Glyma.09G199500
Glyma.09G202600
Glyma.09G203500
Glyma.09G206000
Glyma.09G207800
Glyma.09G209600
Glyma.09G210300
Glyma.09G212100
Glyma.09G223300
Glyma.09G226600
Glyma.09G230700
Glyma.09G242400
Glyma.09G246600
Glyma.09G248100
Glyma.09G268900
Glyma.09G273000
Glyma.09G281900
Glyma.09G282800
Glyma.10G001200
Glyma.10G001600
Glyma.10G011100
Glyma.10G020600
Glyma.10G024200
Glyma.10G025000
Glyma.10G036900
Glyma.10G045900
Glyma.10G051200
Glyma.10G052700
Glyma.10G057800
Glyma.10G058300
Glyma.10G062500
Glyma.10G065300
Glyma.10G102200
Glyma.10G105400
Glyma.10G109400
Glyma.10G109500
Glyma.10G111800
Glyma.10G119200
Glyma.10G122800
Glyma.10G129800
Glyma.10G137300
Glyma.10G137900
Glyma.10G140500
Glyma.10G142500
Glyma.10G146800
Glyma.10G157800
Glyma.10G158100
Glyma.10G158800
Glyma.10G163700
Glyma.10G165900
Glyma.10G169600
Glyma.10G170200
Glyma.10G170600
Glyma.10G171300
Glyma.10G175900
Glyma.10G179900
Glyma.10G181100
Glyma.10G181500
Glyma.10G186700
Glyma.10G192400
Glyma.10G200600
Glyma.10G206300
Glyma.10G208300
Glyma.10G209200
Glyma.10G210500
Glyma.10G213300
Glyma.10G218800
Glyma.10G220000
Glyma.10G220100
Glyma.10G226300
Glyma.10G226700
Glyma.10G233500
Glyma.10G237400
Glyma.10G239100
Glyma.10G244400
Glyma.10G249700
Glyma.10G260700
Glyma.10G264800
Glyma.10G273100
Glyma.10G275400
Glyma.10G281600
Glyma.10G287800
Glyma.10G288500
Glyma.10G288900
Glyma.10G289800
Glyma.10G292100
Glyma.10G292500
Glyma.10G293400
Glyma.10G295700
Glyma.10G296200
Glyma.10G297300
Glyma.11G004000
Glyma.11G004100
Glyma.11G004300
Glyma.11G007100
Glyma.11G008600
Glyma.11G012200
Glyma.11G012300
Glyma.11G017900
Glyma.11G033800
Glyma.11G035200
Glyma.11G048800
Glyma.11G065000
Glyma.11G068000
Glyma.11G069300
Glyma.11G069800
Glyma.11G079000
Glyma.11G079500
Glyma.11G090100
Glyma.11G093600
Glyma.11G106400
Glyma.11G110800
Glyma.11G117300
Glyma.11G119000
Glyma.11G121200
Glyma.11G122600
Glyma.11G130600
Glyma.11G131200
Glyma.11G132700
Glyma.11G133200
Glyma.11G143400
Glyma.11G145400
Glyma.11G153100
Glyma.11G153500
Glyma.11G160100
Glyma.11G168600
Glyma.11G172200
Glyma.11G190900
Glyma.11G193100
Glyma.11G194700
Glyma.11G196900
Glyma.11G206300
Glyma.11G208300
Glyma.11G213400
Glyma.11G222700
Glyma.11G227200
Glyma.11G228600
Glyma.11G233700
Glyma.11G239800
Glyma.11G243600
Glyma.11G246400
Glyma.11G254400
Glyma.12G000500
Glyma.12G001200
Glyma.12G020900
Glyma.12G023500
Glyma.12G028200
Glyma.12G029900
Glyma.12G038200
Glyma.12G043400
Glyma.12G045400
Glyma.12G050700
Glyma.12G062300
Glyma.12G062900
Glyma.12G065600
Glyma.12G071000
Glyma.12G071300
Glyma.12G071800
Glyma.12G073900
Glyma.12G074700
Glyma.12G074800
Glyma.12G081000
Glyma.12G088700
Glyma.12G093400
Glyma.12G167300
Glyma.12G168100
Glyma.12G170900
Glyma.12G173500
Glyma.12G177300
Glyma.12G177500
Glyma.12G181300
Glyma.12G183000
Glyma.12G183800
Glyma.12G189600
Glyma.12G205800
Glyma.12G211000
Glyma.12G222900
Glyma.12G227500
Glyma.12G235500
Glyma.12G235700
Glyma.13G005300
Glyma.13G009100
Glyma.13G030100
Glyma.13G034900
Glyma.13G045600
Glyma.13G065900
Glyma.13G066800
Glyma.13G067700
Glyma.13G074600
Glyma.13G086800
Glyma.13G099300
Glyma.13G109600
Glyma.13G110100
Glyma.13G111500
Glyma.13G114300
Glyma.13G115500
Glyma.13G120200
Glyma.13G124400
Glyma.13G125100
Glyma.13G131800
Glyma.13G139100
Glyma.13G145400
Glyma.13G150200
Glyma.13G159100
Glyma.13G159900
Glyma.13G162400
Glyma.13G167300
Glyma.13G167900
Glyma.13G175200
Glyma.13G181800
Glyma.13G186500
Glyma.13G190900
Glyma.13G200800
Glyma.13G204400
Glyma.13G209800
Glyma.13G210400
Glyma.13G210900
Glyma.13G217000
Glyma.13G219400
Glyma.13G221700
Glyma.13G223400
Glyma.13G224500
Glyma.13G228100
Glyma.13G235600
Glyma.13G235800
Glyma.13G241800
Glyma.13G254200
Glyma.13G255200
Glyma.13G256800
Glyma.13G261900
Glyma.13G264600
Glyma.13G268500
Glyma.13G269200
Glyma.13G278800
Glyma.13G284400
Glyma.13G286300
Glyma.13G290400
Glyma.13G291000
Glyma.13G294600
Glyma.13G296900
Glyma.13G299500
Glyma.13G306900
Glyma.13G311800
Glyma.13G312100
Glyma.13G314800
Glyma.13G316900
Glyma.13G321300
Glyma.13G326900
Glyma.13G337800
Glyma.13G340300
Glyma.13G340900
Glyma.13G344100
Glyma.13G346300
Glyma.13G348100
Glyma.13G348900
Glyma.13G357700
Glyma.13G357800
Glyma.13G358900
Glyma.13G370300
Glyma.14G000600
Glyma.14G009100
Glyma.14G010000
Glyma.14G014100
Glyma.14G015600
Glyma.14G023900
Glyma.14G028100
Glyma.14G032300
Glyma.14G040200
Glyma.14G050000
Glyma.14G050700
Glyma.14G057400
Glyma.14G060000
Glyma.14G071900
Glyma.14G076500
Glyma.14G077500
Glyma.14G079400
Glyma.14G082200
Glyma.14G091700
Glyma.14G092300
Glyma.14G098000
Glyma.14G099200
Glyma.14G112400
Glyma.14G112700
Glyma.14G114000
Glyma.14G114600
Glyma.14G124500
Glyma.14G135900
Glyma.14G136700
Glyma.14G155600
Glyma.14G156100
Glyma.14G159800
Glyma.14G161400
Glyma.14G178800
Glyma.14G180400
Glyma.14G182100
Glyma.14G197600
Glyma.14G200600
Glyma.14G203700
Glyma.14G210900
Glyma.14G211700
Glyma.14G217100
Glyma.14G218100
Glyma.14G223100
Glyma.14G223400
Glyma.15G001800
Glyma.15G004400
Glyma.15G008100
Glyma.15G013100
Glyma.15G013800
Glyma.15G024000
Glyma.15G028000
Glyma.15G033500
Glyma.15G034100
Glyma.15G034200
Glyma.15G034600
Glyma.15G035700
Glyma.15G036700
Glyma.15G044400
Glyma.15G044500
Glyma.15G047800
Glyma.15G051100
Glyma.15G053000
Glyma.15G054800
Glyma.15G055000
Glyma.15G056800
Glyma.15G061600
Glyma.15G069200
Glyma.15G070900
Glyma.15G076300
Glyma.15G081100
Glyma.15G088500
Glyma.15G090500
Glyma.15G092500
Glyma.15G095500
Glyma.15G100900
Glyma.15G118900
Glyma.15G121400
Glyma.15G123100
Glyma.15G134500
Glyma.15G142700
Glyma.15G152400
Glyma.15G156900
Glyma.15G157700
Glyma.15G163600
Glyma.15G163900
Glyma.15G165200
Glyma.15G166800
Glyma.15G177500
Glyma.15G179600
Glyma.15G186500
Glyma.15G209600
Glyma.15G215100
Glyma.15G218000
Glyma.15G221300
Glyma.15G221400
Glyma.15G232700
Glyma.15G240700
Glyma.15G263700
Glyma.15G266600
Glyma.15G268800
Glyma.15G272000
Glyma.15G272400
Glyma.16G005700
Glyma.16G007300
Glyma.16G008600
Glyma.16G011100
Glyma.16G015300
Glyma.16G017400
Glyma.16G020400
Glyma.16G025900
Glyma.16G029000
Glyma.16G031200
Glyma.16G034700
Glyma.16G038800
Glyma.16G038900
Glyma.16G042600
Glyma.16G050800
Glyma.16G051600
Glyma.16G052000
Glyma.16G056000
Glyma.16G078300
Glyma.16G081700
Glyma.16G083300
Glyma.16G106800
Glyma.16G111700
Glyma.16G115700
Glyma.16G118100
Glyma.16G123600
Glyma.16G130000
Glyma.16G132500
Glyma.16G134900
Glyma.16G136400
Glyma.16G138800
Glyma.16G140200
Glyma.16G150400
Glyma.16G155600
Glyma.16G164700
Glyma.16G170100
Glyma.16G170200
Glyma.16G178900
Glyma.16G210700
Glyma.16G211400
Glyma.16G216100
Glyma.16G222300
Glyma.17G001500
Glyma.17G003200
Glyma.17G005500
Glyma.17G014800
Glyma.17G027600
Glyma.17G041500
Glyma.17G051400
Glyma.17G058000
Glyma.17G059600
Glyma.17G066200
Glyma.17G068400
Glyma.17G074700
Glyma.17G075200
Glyma.17G076800
Glyma.17G081200
Glyma.17G085500
Glyma.17G086600
Glyma.17G089200
Glyma.17G092900
Glyma.17G093900
Glyma.17G096900
Glyma.17G097500
Glyma.17G098000
Glyma.17G102200
Glyma.17G104200
Glyma.17G110300
Glyma.17G110800
Glyma.17G112200
Glyma.17G112500
Glyma.17G121600
Glyma.17G124400
Glyma.17G125500
Glyma.17G129000
Glyma.17G132700
Glyma.17G137300
Glyma.17G140700
Glyma.17G142000
Glyma.17G145500
Glyma.17G147600
Glyma.17G150300
Glyma.17G163900
Glyma.17G173200
Glyma.17G178700
Glyma.17G190800
Glyma.17G214100
Glyma.17G215200
Glyma.17G215700
Glyma.17G215800
Glyma.17G219900
Glyma.17G226700
Glyma.17G231700
Glyma.17G245000
Glyma.17G245900
Glyma.17G251100
Glyma.17G254900
Glyma.17G257200
Glyma.17G261600
Glyma.18G000200
Glyma.18G006700
Glyma.18G017300
Glyma.18G024100
Glyma.18G030100
Glyma.18G034400
Glyma.18G034700
Glyma.18G037200
Glyma.18G041100
Glyma.18G042300
Glyma.18G043200
Glyma.18G048700
Glyma.18G049000
Glyma.18G050100
Glyma.18G051400
Glyma.18G063000
Glyma.18G063500
Glyma.18G066200
Glyma.18G075400
Glyma.18G097000
Glyma.18G104500
Glyma.18G106300
Glyma.18G106900
Glyma.18G115300
Glyma.18G130400
Glyma.18G137700
Glyma.18G144900
Glyma.18G153300
Glyma.18G181500
Glyma.18G182500
Glyma.18G196200
Glyma.18G200100
Glyma.18G202700
Glyma.18G203800
Glyma.18G212600
Glyma.18G215900
Glyma.18G216000
Glyma.18G217000
Glyma.18G238500
Glyma.18G240100
Glyma.18G240300
Glyma.18G244500
Glyma.18G244700
Glyma.18G251300
Glyma.18G252000
Glyma.18G261100
Glyma.18G269100
Glyma.18G275400
Glyma.18G279000
Glyma.18G284500
Glyma.18G301600
Glyma.19G006000
Glyma.19G007300
Glyma.19G008300
Glyma.19G011600
Glyma.19G014100
Glyma.19G016600
Glyma.19G024400
Glyma.19G029100
Glyma.19G061900
Glyma.19G074200
Glyma.19G079700
Glyma.19G082100
Glyma.19G091200
Glyma.19G096700
Glyma.19G103200
Glyma.19G103500
Glyma.19G108300
Glyma.19G110800
Glyma.19G115700
Glyma.19G116600
Glyma.19G117600
Glyma.19G122700
Glyma.19G127400
Glyma.19G128800
Glyma.19G129300
Glyma.19G136400
Glyma.19G137300
Glyma.19G139200
Glyma.19G143000
Glyma.19G150400
Glyma.19G152000
Glyma.19G154200
Glyma.19G154500
Glyma.19G161200
Glyma.19G191600
Glyma.19G196000
Glyma.19G205700
Glyma.19G211200
Glyma.19G217100
Glyma.19G222600
Glyma.19G228300
Glyma.19G231600
Glyma.19G232200
Glyma.19G246000
Glyma.19G250900
Glyma.19G255500
Glyma.19G258500
Glyma.19G260900
Glyma.19G263600
Glyma.20G004000
Glyma.20G012000
Glyma.20G021900
Glyma.20G023500
Glyma.20G023800
Glyma.20G040500
Glyma.20G043000
Glyma.20G052500
Glyma.20G055200
Glyma.20G056400
Glyma.20G056500
Glyma.20G065600
Glyma.20G066900
Glyma.20G076400
Glyma.20G083500
Glyma.20G085800
Glyma.20G090000
Glyma.20G093200
Glyma.20G093600
Glyma.20G095300
Glyma.20G106300
Glyma.20G114300
Glyma.20G116400
Glyma.20G116900
Glyma.20G124000
Glyma.20G124700
Glyma.20G130500
Glyma.20G130900
Glyma.20G131700
Glyma.20G133300
Glyma.20G139000
Glyma.20G140500
Glyma.20G144400
Glyma.20G145700
Glyma.20G148900
Glyma.20G149800
Glyma.20G170200
Glyma.20G171700
Glyma.20G172200
Glyma.20G177100
Glyma.20G177400
Glyma.20G187700
Glyma.20G190400
Glyma.20G191900
Glyma.20G215200
Glyma.20G218600
Glyma.20G224500
Glyma.20G230800
Glyma.20G236800
Glyma.20G238000
Glyma.20G240600
Glyma.20G244200
Glyma.U012100
Glyma.U017200
Glyma.U020100
Glyma.U022000
Glyma.U025600
Glyma.U025900
Glyma.U031300
Glyma.U034500
Glyma.U035700

## Sheet: SR
Glyma.01G004800
Glyma.01G026700
Glyma.01G030800
Glyma.01G038000
Glyma.01G079300
Glyma.01G080600
Glyma.01G114000
Glyma.01G122300
Glyma.01G129400
Glyma.01G132000
Glyma.01G137300
Glyma.01G161700
Glyma.01G190800
Glyma.01G200800
Glyma.01G204000
Glyma.01G205700
Glyma.01G208600
Glyma.01G215800
Glyma.02G044000
Glyma.02G057600
Glyma.02G059200
Glyma.02G066100
Glyma.02G069400
Glyma.02G090000
Glyma.02G109600
Glyma.02G111800
Glyma.02G119200
Glyma.02G121300
Glyma.02G136700
Glyma.02G140200
Glyma.02G160600
Glyma.02G226700
Glyma.02G241000
Glyma.02G241900
Glyma.02G251600
Glyma.02G268600
Glyma.02G275900
Glyma.02G303600
Glyma.02G308500
Glyma.02G311800
Glyma.03G000600
Glyma.03G001200
Glyma.03G003500
Glyma.03G036000
Glyma.03G070500
Glyma.03G130000
Glyma.03G172700
Glyma.03G173000
Glyma.03G190000
Glyma.03G192900
Glyma.03G202400
Glyma.03G205500
Glyma.03G213200
Glyma.03G213600
Glyma.03G235800
Glyma.03G247100
Glyma.03G256600
Glyma.04G001800
Glyma.04G017900
Glyma.04G033900
Glyma.04G068500
Glyma.04G094500
Glyma.04G097000
Glyma.04G121300
Glyma.04G189600
Glyma.04G193400
Glyma.04G193600
Glyma.04G219200
Glyma.04G229300
Glyma.04G236900
Glyma.04G237100
Glyma.05G001600
Glyma.05G009700
Glyma.05G013400
Glyma.05G015100
Glyma.05G041800
Glyma.05G065900
Glyma.05G068600
Glyma.05G091600
Glyma.05G115700
Glyma.05G125700
Glyma.05G126500
Glyma.05G160800
Glyma.05G166600
Glyma.05G175600
Glyma.05G187000
Glyma.05G196600
Glyma.05G196700
Glyma.05G209100
Glyma.05G220200
Glyma.05G229100
Glyma.05G233300
Glyma.06G025900
Glyma.06G049700
Glyma.06G050100
Glyma.06G063400
Glyma.06G064100
Glyma.06G070300
Glyma.06G078400
Glyma.06G082100
Glyma.06G083000
Glyma.06G089800
Glyma.06G093100
Glyma.06G096700
Glyma.06G120500
Glyma.06G126400
Glyma.06G127400
Glyma.06G139800
Glyma.06G140400
Glyma.06G163800
Glyma.06G165500
Glyma.06G235500
Glyma.06G263100
Glyma.06G289900
Glyma.06G296200
Glyma.07G013900
Glyma.07G030900
Glyma.07G066700
Glyma.07G073500
Glyma.07G082800
Glyma.07G089400
Glyma.07G096600
Glyma.07G136500
Glyma.07G142100
Glyma.07G163700
Glyma.07G175000
Glyma.07G189200
Glyma.07G190200
Glyma.07G190600
Glyma.07G196800
Glyma.07G215200
Glyma.07G222400
Glyma.07G246900
Glyma.07G249100
Glyma.07G253800
Glyma.07G255200
Glyma.07G260800
Glyma.07G273700
Glyma.08G013900
Glyma.08G023800
Glyma.08G025900
Glyma.08G036100
Glyma.08G036400
Glyma.08G049300
Glyma.08G055000
Glyma.08G065400
Glyma.08G077100
Glyma.08G078300
Glyma.08G081300
Glyma.08G084000
Glyma.08G085500
Glyma.08G086100
Glyma.08G100800
Glyma.08G102600
Glyma.08G115800
Glyma.08G126300
Glyma.08G150200
Glyma.08G171100
Glyma.08G182300
Glyma.08G184700
Glyma.08G185200
Glyma.08G200500
Glyma.08G217600
Glyma.08G221000
Glyma.08G234200
Glyma.08G241400
Glyma.08G265400
Glyma.08G284700
Glyma.08G305500
Glyma.08G329200
Glyma.08G337900
Glyma.08G344100
Glyma.08G362200
Glyma.09G017400
Glyma.09G037900
Glyma.09G044700
Glyma.09G053700
Glyma.09G080100
Glyma.09G092900
Glyma.09G103100
Glyma.09G129400
Glyma.09G136000
Glyma.09G149000
Glyma.09G151400
Glyma.09G158200
Glyma.09G170700
Glyma.09G171600
Glyma.09G195000
Glyma.09G202600
Glyma.09G226600
Glyma.09G232400
Glyma.09G273200
Glyma.10G019200
Glyma.10G037900
Glyma.10G039700
Glyma.10G048500
Glyma.10G105400
Glyma.10G109400
Glyma.10G122100
Glyma.10G141400
Glyma.10G142500
Glyma.10G160200
Glyma.10G171300
Glyma.10G175900
Glyma.10G179700
Glyma.10G181900
Glyma.10G183300
Glyma.10G192400
Glyma.10G202800
Glyma.10G206300
Glyma.10G214400
Glyma.10G220000
Glyma.10G221000
Glyma.10G241200
Glyma.10G248900
Glyma.10G251100
Glyma.10G260700
Glyma.10G288500
Glyma.10G298400
Glyma.11G004000
Glyma.11G009100
Glyma.11G014600
Glyma.11G062400
Glyma.11G065000
Glyma.11G085400
Glyma.11G086300
Glyma.11G103800
Glyma.11G104200
Glyma.11G104500
Glyma.11G109400
Glyma.11G114500
Glyma.11G117300
Glyma.11G136000
Glyma.11G190500
Glyma.11G210300
Glyma.11G252200
Glyma.12G022300
Glyma.12G027600
Glyma.12G043400
Glyma.12G047400
Glyma.12G050000
Glyma.12G080600
Glyma.12G082400
Glyma.12G088500
Glyma.12G088700
Glyma.12G113900
Glyma.12G171000
Glyma.12G208000
Glyma.12G209700
Glyma.12G226400
Glyma.12G235700
Glyma.13G028000
Glyma.13G064800
Glyma.13G100500
Glyma.13G106800
Glyma.13G114900
Glyma.13G143500
Glyma.13G160600
Glyma.13G191900
Glyma.13G193200
Glyma.13G212900
Glyma.13G233500
Glyma.13G286300
Glyma.13G302800
Glyma.13G321300
Glyma.13G322000
Glyma.13G363000
Glyma.13G366800
Glyma.14G001300
Glyma.14G009100
Glyma.14G023900
Glyma.14G046700
Glyma.14G068800
Glyma.14G072200
Glyma.14G075200
Glyma.14G077800
Glyma.14G081100
Glyma.14G092600
Glyma.14G183800
Glyma.14G188200
Glyma.14G211700
Glyma.15G013800
Glyma.15G028900
Glyma.15G038700
Glyma.15G039800
Glyma.15G047100
Glyma.15G054800
Glyma.15G064300
Glyma.15G150900
Glyma.15G172600
Glyma.15G177500
Glyma.15G188800
Glyma.15G199100
Glyma.15G200600
Glyma.15G211800
Glyma.15G219300
Glyma.15G232000
Glyma.15G258500
Glyma.16G001100
Glyma.16G005400
Glyma.16G005700
Glyma.16G008600
Glyma.16G011400
Glyma.16G015300
Glyma.16G016700
Glyma.16G042600
Glyma.16G081200
Glyma.16G107900
Glyma.16G121300
Glyma.16G130000
Glyma.16G134900
Glyma.16G136400
Glyma.16G144200
Glyma.16G170100
Glyma.16G170200
Glyma.16G178900
Glyma.16G189400
Glyma.17G001900
Glyma.17G003000
Glyma.17G019100
Glyma.17G019900
Glyma.17G022300
Glyma.17G059800
Glyma.17G085300
Glyma.17G090200
Glyma.17G096900
Glyma.17G097500
Glyma.17G098200
Glyma.17G114100
Glyma.17G129100
Glyma.17G147600
Glyma.17G150800
Glyma.17G160900
Glyma.17G163900
Glyma.17G176400
Glyma.17G187400
Glyma.17G191900
Glyma.17G208400
Glyma.17G213600
Glyma.17G231300
Glyma.17G233900
Glyma.17G239500
Glyma.17G245000
Glyma.18G020900
Glyma.18G051400
Glyma.18G060000
Glyma.18G060600
Glyma.18G061500
Glyma.18G077600
Glyma.18G081200
Glyma.18G099900
Glyma.18G106300
Glyma.18G130700
Glyma.18G133000
Glyma.18G143600
Glyma.18G153000
Glyma.18G169600
Glyma.18G171400
Glyma.18G179500
Glyma.18G227200
Glyma.18G251300
Glyma.18G284500
Glyma.18G292600
Glyma.19G007300
Glyma.19G008300
Glyma.19G042200
Glyma.19G054500
Glyma.19G089800
Glyma.19G117700
Glyma.19G131700
Glyma.19G136600
Glyma.19G148100
Glyma.19G154500
Glyma.19G156200
Glyma.19G159400
Glyma.19G168200
Glyma.19G186800
Glyma.19G191600
Glyma.19G244800
Glyma.20G001000
Glyma.20G004000
Glyma.20G014300
Glyma.20G018200
Glyma.20G064600
Glyma.20G075000
Glyma.20G079100
Glyma.20G114400
Glyma.20G140500
Glyma.20G159900
Glyma.20G172200
Glyma.20G177200
Glyma.20G190400
Glyma.20G205400
Glyma.20G214600
Glyma.20G229100
Glyma.20G240000
Glyma.20G242800
Glyma.20G246100

## Sheet: All DSG
Table S2. List of DSGs
Glyma.01G001000
Glyma.01G004800
Glyma.01G006500
Glyma.01G010800
Glyma.01G011400
Glyma.01G014200
Glyma.01G015000
Glyma.01G019800
Glyma.01G023200
Glyma.01G026700
Glyma.01G028100
Glyma.01G030800
Glyma.01G038000
Glyma.01G044100
Glyma.01G046200
Glyma.01G047100
Glyma.01G052600
Glyma.01G062000
Glyma.01G068800
Glyma.01G073000
Glyma.01G077200
Glyma.01G077300
Glyma.01G079200
Glyma.01G079300
Glyma.01G080600
Glyma.01G089500
Glyma.01G094200
Glyma.01G100600
Glyma.01G114000
Glyma.01G116000
Glyma.01G122300
Glyma.01G128100
Glyma.01G129400
Glyma.01G132000
Glyma.01G135500
Glyma.01G137300
Glyma.01G138300
Glyma.01G140000
Glyma.01G140600
Glyma.01G145200
Glyma.01G147800
Glyma.01G149000
Glyma.01G149800
Glyma.01G151600
Glyma.01G154700
Glyma.01G156200
Glyma.01G158400
Glyma.01G161700
Glyma.01G162000
Glyma.01G162100
Glyma.01G162200
Glyma.01G163300
Glyma.01G164600
Glyma.01G164800
Glyma.01G165100
Glyma.01G170400
Glyma.01G175700
Glyma.01G178500
Glyma.01G179800
Glyma.01G180700
Glyma.01G186000
Glyma.01G190800
Glyma.01G191800
Glyma.01G193000
Glyma.01G194700
Glyma.01G195900
Glyma.01G200800
Glyma.01G200900
Glyma.01G204000
Glyma.01G205700
Glyma.01G208600
Glyma.01G209800
Glyma.01G212800
Glyma.01G215800
Glyma.01G217100
Glyma.01G224900
Glyma.01G229500
Glyma.01G231400
Glyma.01G233700
Glyma.01G236100
Glyma.01G239000
Glyma.01G240500
Glyma.01G242300
Glyma.02G001900
Glyma.02G007700
Glyma.02G008200
Glyma.02G009200
Glyma.02G011100
Glyma.02G013700
Glyma.02G014800
Glyma.02G020400
Glyma.02G022000
Glyma.02G032100
Glyma.02G033700
Glyma.02G034300
Glyma.02G035800
Glyma.02G040000
Glyma.02G044000
Glyma.02G048900
Glyma.02G051600
Glyma.02G052900
Glyma.02G056200
Glyma.02G056800
Glyma.02G057600
Glyma.02G059200
Glyma.02G060500
Glyma.02G066100
Glyma.02G069000
Glyma.02G069400
Glyma.02G072700
Glyma.02G073000
Glyma.02G073900
Glyma.02G078700
Glyma.02G080500
Glyma.02G081800
Glyma.02G083800
Glyma.02G087000
Glyma.02G090000
Glyma.02G091700
Glyma.02G095500
Glyma.02G097200
Glyma.02G098500
Glyma.02G102300
Glyma.02G105500
Glyma.02G107700
Glyma.02G109600
Glyma.02G111500
Glyma.02G111800
Glyma.02G112800
Glyma.02G119200
Glyma.02G120200
Glyma.02G121300
Glyma.02G124600
Glyma.02G125400
Glyma.02G131500
Glyma.02G136700
Glyma.02G137100
Glyma.02G137700
Glyma.02G138000
Glyma.02G138100
Glyma.02G138500
Glyma.02G138900
Glyma.02G140200
Glyma.02G144900
Glyma.02G148900
Glyma.02G152100
Glyma.02G155600
Glyma.02G157800
Glyma.02G160600
Glyma.02G162300
Glyma.02G162500
Glyma.02G162700
Glyma.02G168300
Glyma.02G179100
Glyma.02G192600
Glyma.02G205700
Glyma.02G207500
Glyma.02G213600
Glyma.02G213700
Glyma.02G214700
Glyma.02G216600
Glyma.02G217100
Glyma.02G218600
Glyma.02G219200
Glyma.02G220400
Glyma.02G221000
Glyma.02G226700
Glyma.02G226900
Glyma.02G233000
Glyma.02G236600
Glyma.02G238700
Glyma.02G240700
Glyma.02G241000
Glyma.02G241900
Glyma.02G242400
Glyma.02G251600
Glyma.02G252200
Glyma.02G253500
Glyma.02G268600
Glyma.02G275900
Glyma.02G280800
Glyma.02G282000
Glyma.02G283000
Glyma.02G284300
Glyma.02G288300
Glyma.02G293300
Glyma.02G294600
Glyma.02G298200
Glyma.02G302400
Glyma.02G303600
Glyma.02G303800
Glyma.02G308500
Glyma.02G311300
Glyma.02G311800
Glyma.03G000600
Glyma.03G001200
Glyma.03G001800
Glyma.03G002400
Glyma.03G003500
Glyma.03G003600
Glyma.03G008500
Glyma.03G012800
Glyma.03G012900
Glyma.03G014600
Glyma.03G018900
Glyma.03G019200
Glyma.03G022500
Glyma.03G026900
Glyma.03G027900
Glyma.03G031700
Glyma.03G032900
Glyma.03G036000
Glyma.03G043500
Glyma.03G043700
Glyma.03G061100
Glyma.03G066300
Glyma.03G066700
Glyma.03G068800
Glyma.03G069600
Glyma.03G070500
Glyma.03G073400
Glyma.03G076200
Glyma.03G076800
Glyma.03G081600
Glyma.03G083100
Glyma.03G084100
Glyma.03G085700
Glyma.03G087500
Glyma.03G088200
Glyma.03G088400
Glyma.03G091700
Glyma.03G092700
Glyma.03G099000
Glyma.03G107900
Glyma.03G109200
Glyma.03G116300
Glyma.03G117000
Glyma.03G117300
Glyma.03G118800
Glyma.03G120000
Glyma.03G120900
Glyma.03G122300
Glyma.03G124700
Glyma.03G126200
Glyma.03G130000
Glyma.03G132500
Glyma.03G134700
Glyma.03G138200
Glyma.03G141700
Glyma.03G142900
Glyma.03G144300
Glyma.03G160000
Glyma.03G165000
Glyma.03G165100
Glyma.03G167000
Glyma.03G167400
Glyma.03G169000
Glyma.03G172700
Glyma.03G173000
Glyma.03G175400
Glyma.03G178200
Glyma.03G180100
Glyma.03G184200
Glyma.03G190000
Glyma.03G192900
Glyma.03G198100
Glyma.03G200300
Glyma.03G202300
Glyma.03G202400
Glyma.03G205500
Glyma.03G206900
Glyma.03G208500
Glyma.03G211100
Glyma.03G211400
Glyma.03G213200
Glyma.03G213600
Glyma.03G214400
Glyma.03G219100
Glyma.03G220900
Glyma.03G221000
Glyma.03G221200
Glyma.03G221500
Glyma.03G223700
Glyma.03G228200
Glyma.03G228900
Glyma.03G235800
Glyma.03G237900
Glyma.03G243500
Glyma.03G243800
Glyma.03G245900
Glyma.03G247100
Glyma.03G248000
Glyma.03G248200
Glyma.03G248600
Glyma.03G250100
Glyma.03G252300
Glyma.03G256600
Glyma.03G260000
Glyma.04G000200
Glyma.04G001800
Glyma.04G017500
Glyma.04G017900
Glyma.04G020900
Glyma.04G032100
Glyma.04G033900
Glyma.04G040700
Glyma.04G044700
Glyma.04G046100
Glyma.04G049300
Glyma.04G050200
Glyma.04G052600
Glyma.04G056400
Glyma.04G060300
Glyma.04G060700
Glyma.04G061700
Glyma.04G068500
Glyma.04G068900
Glyma.04G069200
Glyma.04G074900
Glyma.04G075200
Glyma.04G078900
Glyma.04G087200
Glyma.04G088300
Glyma.04G090500
Glyma.04G094500
Glyma.04G095300
Glyma.04G097000
Glyma.04G098900
Glyma.04G099400
Glyma.04G101400
Glyma.04G104200
Glyma.04G104800
Glyma.04G108100
Glyma.04G111900
Glyma.04G113000
Glyma.04G116500
Glyma.04G117400
Glyma.04G120600
Glyma.04G121300
Glyma.04G123600
Glyma.04G125500
Glyma.04G137000
Glyma.04G146600
Glyma.04G155000
Glyma.04G155100
Glyma.04G165300
Glyma.04G165600
Glyma.04G165900
Glyma.04G166300
Glyma.04G170400
Glyma.04G173100
Glyma.04G177200
Glyma.04G186500
Glyma.04G189600
Glyma.04G191400
Glyma.04G191600
Glyma.04G192600
Glyma.04G193400
Glyma.04G193600
Glyma.04G194700
Glyma.04G195600
Glyma.04G196900
Glyma.04G202400
Glyma.04G205800
Glyma.04G206600
Glyma.04G206900
Glyma.04G211000
Glyma.04G213400
Glyma.04G219200
Glyma.04G222600
Glyma.04G226700
Glyma.04G228300
Glyma.04G229300
Glyma.04G230800
Glyma.04G234400
Glyma.04G235600
Glyma.04G236600
Glyma.04G236900
Glyma.04G237100
Glyma.04G238000
Glyma.04G238900
Glyma.04G243900
Glyma.04G246200
Glyma.04G251500
Glyma.04G254100
Glyma.04G255000
Glyma.04G256600
Glyma.04G257300
Glyma.05G000400
Glyma.05G001600
Glyma.05G003400
Glyma.05G004900
Glyma.05G006700
Glyma.05G009700
Glyma.05G012300
Glyma.05G013400
Glyma.05G015100
Glyma.05G018800
Glyma.05G021700
Glyma.05G023700
Glyma.05G025000
Glyma.05G025200
Glyma.05G028800
Glyma.05G041800
Glyma.05G044200
Glyma.05G045700
Glyma.05G052900
Glyma.05G054800
Glyma.05G056800
Glyma.05G060100
Glyma.05G062900
Glyma.05G064100
Glyma.05G065900
Glyma.05G068600
Glyma.05G076800
Glyma.05G077100
Glyma.05G079100
Glyma.05G079900
Glyma.05G082200
Glyma.05G085400
Glyma.05G087300
Glyma.05G089300
Glyma.05G090500
Glyma.05G091600
Glyma.05G097100
Glyma.05G101800
Glyma.05G104400
Glyma.05G104600
Glyma.05G111900
Glyma.05G113600
Glyma.05G114500
Glyma.05G115700
Glyma.05G122500
Glyma.05G125700
Glyma.05G126500
Glyma.05G126900
Glyma.05G130700
Glyma.05G132200
Glyma.05G132900
Glyma.05G137400
Glyma.05G141400
Glyma.05G143300
Glyma.05G143800
Glyma.05G148100
Glyma.05G148300
Glyma.05G149900
Glyma.05G152900
Glyma.05G155800
Glyma.05G157600
Glyma.05G160800
Glyma.05G166600
Glyma.05G167600
Glyma.05G173100
Glyma.05G174700
Glyma.05G174800
Glyma.05G175600
Glyma.05G177500
Glyma.05G178200
Glyma.05G182500
Glyma.05G186200
Glyma.05G187000
Glyma.05G190100
Glyma.05G193600
Glyma.05G194100
Glyma.05G194500
Glyma.05G196600
Glyma.05G196700
Glyma.05G197600
Glyma.05G199000
Glyma.05G201000
Glyma.05G201500
Glyma.05G202900
Glyma.05G205500
Glyma.05G207600
Glyma.05G208200
Glyma.05G209100
Glyma.05G210300
Glyma.05G211800
Glyma.05G212000
Glyma.05G214100
Glyma.05G220200
Glyma.05G227000
Glyma.05G227100
Glyma.05G228700
Glyma.05G229100
Glyma.05G229500
Glyma.05G233300
Glyma.05G234700
Glyma.05G235500
Glyma.05G235600
Glyma.05G236100
Glyma.05G236700
Glyma.05G243400
Glyma.05G245000
Glyma.05G247000
Glyma.05G247700
Glyma.05G248600
Glyma.06G001900
Glyma.06G003000
Glyma.06G005700
Glyma.06G010400
Glyma.06G015100
Glyma.06G018200
Glyma.06G018800
Glyma.06G025900
Glyma.06G026000
Glyma.06G032200
Glyma.06G034800
Glyma.06G039200
Glyma.06G039600
Glyma.06G041000
Glyma.06G048600
Glyma.06G049000
Glyma.06G049400
Glyma.06G049700
Glyma.06G050100
Glyma.06G053600
Glyma.06G055400
Glyma.06G056300
Glyma.06G062800
Glyma.06G063400
Glyma.06G064100
Glyma.06G064600
Glyma.06G067600
Glyma.06G067800
Glyma.06G068500
Glyma.06G069200
Glyma.06G070300
Glyma.06G070400
Glyma.06G072700
Glyma.06G074700
Glyma.06G075000
Glyma.06G075200
Glyma.06G075800
Glyma.06G075900
Glyma.06G076400
Glyma.06G078200
Glyma.06G078400
Glyma.06G080300
Glyma.06G081000
Glyma.06G082100
Glyma.06G082800
Glyma.06G083000
Glyma.06G085600
Glyma.06G086300
Glyma.06G087900
Glyma.06G088500
Glyma.06G089800
Glyma.06G090100
Glyma.06G092100
Glyma.06G093100
Glyma.06G094300
Glyma.06G096700
Glyma.06G097100
Glyma.06G101600
Glyma.06G103100
Glyma.06G105600
Glyma.06G105900
Glyma.06G108100
Glyma.06G108600
Glyma.06G108800
Glyma.06G109600
Glyma.06G111200
Glyma.06G116300
Glyma.06G118100
Glyma.06G120500
Glyma.06G126000
Glyma.06G126400
Glyma.06G127000
Glyma.06G127400
Glyma.06G128700
Glyma.06G136400
Glyma.06G139800
Glyma.06G140300
Glyma.06G140400
Glyma.06G141100
Glyma.06G141500
Glyma.06G148800
Glyma.06G149200
Glyma.06G155600
Glyma.06G158900
Glyma.06G159200
Glyma.06G161000
Glyma.06G162300
Glyma.06G162700
Glyma.06G163500
Glyma.06G163800
Glyma.06G164300
Glyma.06G165300
Glyma.06G165500
Glyma.06G167100
Glyma.06G171000
Glyma.06G172100
Glyma.06G172700
Glyma.06G174300
Glyma.06G175900
Glyma.06G178800
Glyma.06G182100
Glyma.06G183000
Glyma.06G183100
Glyma.06G184800
Glyma.06G191200
Glyma.06G196200
Glyma.06G198600
Glyma.06G207700
Glyma.06G208500
Glyma.06G213600
Glyma.06G214300
Glyma.06G216800
Glyma.06G218300
Glyma.06G221900
Glyma.06G230800
Glyma.06G232100
Glyma.06G233300
Glyma.06G233800
Glyma.06G235500
Glyma.06G243100
Glyma.06G256000
Glyma.06G260700
Glyma.06G263000
Glyma.06G263100
Glyma.06G265100
Glyma.06G269500
Glyma.06G271500
Glyma.06G271700
Glyma.06G271800
Glyma.06G289900
Glyma.06G296200
Glyma.06G300800
Glyma.06G317300
Glyma.06G323200
Glyma.06G324000
Glyma.06G324500
Glyma.06G325300
Glyma.07G000400
Glyma.07G004600
Glyma.07G006400
Glyma.07G006500
Glyma.07G007200
Glyma.07G007700
Glyma.07G010800
Glyma.07G012000
Glyma.07G013900
Glyma.07G015400
Glyma.07G018400
Glyma.07G021100
Glyma.07G021600
Glyma.07G025600
Glyma.07G030900
Glyma.07G035800
Glyma.07G036200
Glyma.07G036600
Glyma.07G037400
Glyma.07G042700
Glyma.07G043100
Glyma.07G043900
Glyma.07G048000
Glyma.07G048100
Glyma.07G054800
Glyma.07G056400
Glyma.07G058700
Glyma.07G066500
Glyma.07G066700
Glyma.07G067900
Glyma.07G072100
Glyma.07G073500
Glyma.07G075900
Glyma.07G078100
Glyma.07G081000
Glyma.07G082800
Glyma.07G083100
Glyma.07G084400
Glyma.07G088500
Glyma.07G089400
Glyma.07G096600
Glyma.07G099000
Glyma.07G101800
Glyma.07G102800
Glyma.07G106100
Glyma.07G118700
Glyma.07G119300
Glyma.07G122000
Glyma.07G124000
Glyma.07G127100
Glyma.07G129800
Glyma.07G136500
Glyma.07G137300
Glyma.07G142100
Glyma.07G151700
Glyma.07G156100
Glyma.07G163700
Glyma.07G170200
Glyma.07G174100
Glyma.07G175000
Glyma.07G176600
Glyma.07G182900
Glyma.07G184500
Glyma.07G185900
Glyma.07G189200
Glyma.07G189800
Glyma.07G190200
Glyma.07G190600
Glyma.07G195700
Glyma.07G196800
Glyma.07G198200
Glyma.07G199800
Glyma.07G206500
Glyma.07G206900
Glyma.07G207300
Glyma.07G208000
Glyma.07G208300
Glyma.07G208400
Glyma.07G213800
Glyma.07G215200
Glyma.07G222200
Glyma.07G222400
Glyma.07G222900
Glyma.07G235200
Glyma.07G235500
Glyma.07G236600
Glyma.07G237000
Glyma.07G237900
Glyma.07G238200
Glyma.07G246900
Glyma.07G248300
Glyma.07G249100
Glyma.07G253800
Glyma.07G255200
Glyma.07G258000
Glyma.07G260800
Glyma.07G261400
Glyma.07G270300
Glyma.07G272700
Glyma.07G273700
Glyma.08G000300
Glyma.08G002900
Glyma.08G003100
Glyma.08G005000
Glyma.08G005900
Glyma.08G013900
Glyma.08G022600
Glyma.08G023800
Glyma.08G023900
Glyma.08G025900
Glyma.08G026500
Glyma.08G028200
Glyma.08G033800
Glyma.08G036100
Glyma.08G036400
Glyma.08G036900
Glyma.08G039400
Glyma.08G043000
Glyma.08G043700
Glyma.08G045700
Glyma.08G049300
Glyma.08G051200
Glyma.08G055000
Glyma.08G063400
Glyma.08G065400
Glyma.08G068200
Glyma.08G073200
Glyma.08G077100
Glyma.08G078300
Glyma.08G081300
Glyma.08G083400
Glyma.08G084000
Glyma.08G085500
Glyma.08G086100
Glyma.08G091200
Glyma.08G097900
Glyma.08G100100
Glyma.08G100800
Glyma.08G102600
Glyma.08G103300
Glyma.08G103900
Glyma.08G105000
Glyma.08G107400
Glyma.08G110100
Glyma.08G111000
Glyma.08G111100
Glyma.08G111200
Glyma.08G113100
Glyma.08G113500
Glyma.08G115800
Glyma.08G118200
Glyma.08G120300
Glyma.08G123500
Glyma.08G124200
Glyma.08G126300
Glyma.08G127700
Glyma.08G129400
Glyma.08G130900
Glyma.08G133900
Glyma.08G136400
Glyma.08G150200
Glyma.08G153300
Glyma.08G157400
Glyma.08G158600
Glyma.08G162200
Glyma.08G162300
Glyma.08G167600
Glyma.08G170700
Glyma.08G171100
Glyma.08G171800
Glyma.08G172100
Glyma.08G176400
Glyma.08G179400
Glyma.08G182300
Glyma.08G183400
Glyma.08G184700
Glyma.08G185200
Glyma.08G185700
Glyma.08G188700
Glyma.08G189900
Glyma.08G200500
Glyma.08G202000
Glyma.08G209900
Glyma.08G211400
Glyma.08G211900
Glyma.08G214600
Glyma.08G216700
Glyma.08G217600
Glyma.08G218600
Glyma.08G219100
Glyma.08G221000
Glyma.08G225400
Glyma.08G226700
Glyma.08G234200
Glyma.08G236800
Glyma.08G241400
Glyma.08G241600
Glyma.08G242100
Glyma.08G244900
Glyma.08G245100
Glyma.08G245200
Glyma.08G251300
Glyma.08G259700
Glyma.08G260300
Glyma.08G262900
Glyma.08G265400
Glyma.08G267700
Glyma.08G272100
Glyma.08G273000
Glyma.08G273100
Glyma.08G274300
Glyma.08G278600
Glyma.08G280600
Glyma.08G282400
Glyma.08G282800
Glyma.08G283400
Glyma.08G284100
Glyma.08G284700
Glyma.08G287800
Glyma.08G296300
Glyma.08G300700
Glyma.08G302400
Glyma.08G305500
Glyma.08G305800
Glyma.08G308200
Glyma.08G326800
Glyma.08G329200
Glyma.08G333400
Glyma.08G334800
Glyma.08G337500
Glyma.08G337900
Glyma.08G339700
Glyma.08G340400
Glyma.08G344100
Glyma.08G347600
Glyma.08G351000
Glyma.08G359700
Glyma.08G361100
Glyma.08G362200
Glyma.08G362900
Glyma.09G000500
Glyma.09G000600
Glyma.09G002300
Glyma.09G002700
Glyma.09G005700
Glyma.09G006600
Glyma.09G017400
Glyma.09G018200
Glyma.09G021500
Glyma.09G023800
Glyma.09G025600
Glyma.09G031200
Glyma.09G031900
Glyma.09G034400
Glyma.09G035600
Glyma.09G037900
Glyma.09G038700
Glyma.09G044700
Glyma.09G046800
Glyma.09G053700
Glyma.09G062900
Glyma.09G063200
Glyma.09G064400
Glyma.09G079100
Glyma.09G080100
Glyma.09G086000
Glyma.09G088700
Glyma.09G090200
Glyma.09G092900
Glyma.09G093400
Glyma.09G103000
Glyma.09G103100
Glyma.09G104200
Glyma.09G105500
Glyma.09G107600
Glyma.09G115800
Glyma.09G117100
Glyma.09G127000
Glyma.09G129400
Glyma.09G135800
Glyma.09G136000
Glyma.09G145800
Glyma.09G149000
Glyma.09G151400
Glyma.09G156500
Glyma.09G157900
Glyma.09G158200
Glyma.09G161000
Glyma.09G161500
Glyma.09G166000
Glyma.09G169600
Glyma.09G170700
Glyma.09G171600
Glyma.09G176200
Glyma.09G181400
Glyma.09G182000
Glyma.09G184700
Glyma.09G190100
Glyma.09G191400
Glyma.09G192800
Glyma.09G195000
Glyma.09G195400
Glyma.09G196200
Glyma.09G196400
Glyma.09G199500
Glyma.09G202600
Glyma.09G203000
Glyma.09G203500
Glyma.09G206000
Glyma.09G207400
Glyma.09G207800
Glyma.09G207900
Glyma.09G209600
Glyma.09G210300
Glyma.09G212100
Glyma.09G223300
Glyma.09G225600
Glyma.09G226600
Glyma.09G227900
Glyma.09G229000
Glyma.09G230700
Glyma.09G232400
Glyma.09G233200
Glyma.09G234200
Glyma.09G235400
Glyma.09G242400
Glyma.09G244700
Glyma.09G246600
Glyma.09G248100
Glyma.09G252600
Glyma.09G255400
Glyma.09G258100
Glyma.09G259500
Glyma.09G264700
Glyma.09G268900
Glyma.09G273000
Glyma.09G273200
Glyma.09G275900
Glyma.09G281900
Glyma.09G282100
Glyma.09G282800
Glyma.10G001200
Glyma.10G001600
Glyma.10G003900
Glyma.10G005600
Glyma.10G011100
Glyma.10G014500
Glyma.10G015300
Glyma.10G019200
Glyma.10G020300
Glyma.10G020600
Glyma.10G024200
Glyma.10G024300
Glyma.10G025000
Glyma.10G036900
Glyma.10G037900
Glyma.10G039700
Glyma.10G041500
Glyma.10G043600
Glyma.10G045900
Glyma.10G048500
Glyma.10G051200
Glyma.10G052700
Glyma.10G057800
Glyma.10G058300
Glyma.10G062500
Glyma.10G065300
Glyma.10G069800
Glyma.10G072100
Glyma.10G083800
Glyma.10G089600
Glyma.10G090300
Glyma.10G102200
Glyma.10G104900
Glyma.10G105400
Glyma.10G109400
Glyma.10G109500
Glyma.10G111800
Glyma.10G119200
Glyma.10G122100
Glyma.10G122800
Glyma.10G128400
Glyma.10G129800
Glyma.10G137300
Glyma.10G137900
Glyma.10G140500
Glyma.10G141400
Glyma.10G142500
Glyma.10G146800
Glyma.10G157800
Glyma.10G158100
Glyma.10G158500
Glyma.10G158800
Glyma.10G160200
Glyma.10G163700
Glyma.10G165900
Glyma.10G169000
Glyma.10G169300
Glyma.10G169600
Glyma.10G170200
Glyma.10G170600
Glyma.10G171300
Glyma.10G173000
Glyma.10G175300
Glyma.10G175900
Glyma.10G179700
Glyma.10G179900
Glyma.10G181100
Glyma.10G181500
Glyma.10G181900
Glyma.10G182000
Glyma.10G183300
Glyma.10G186700
Glyma.10G188100
Glyma.10G192400
Glyma.10G194600
Glyma.10G197000
Glyma.10G200600
Glyma.10G202200
Glyma.10G202800
Glyma.10G206300
Glyma.10G208300
Glyma.10G209200
Glyma.10G210500
Glyma.10G213300
Glyma.10G214400
Glyma.10G215100
Glyma.10G218400
Glyma.10G218800
Glyma.10G220000
Glyma.10G220100
Glyma.10G221000
Glyma.10G221400
Glyma.10G221500
Glyma.10G224900
Glyma.10G226300
Glyma.10G226700
Glyma.10G227300
Glyma.10G230000
Glyma.10G233500
Glyma.10G237400
Glyma.10G239100
Glyma.10G241200
Glyma.10G244400
Glyma.10G245400
Glyma.10G248100
Glyma.10G248900
Glyma.10G249700
Glyma.10G251100
Glyma.10G251900
Glyma.10G260700
Glyma.10G264400
Glyma.10G264800
Glyma.10G265900
Glyma.10G267700
Glyma.10G269700
Glyma.10G273100
Glyma.10G275400
Glyma.10G281600
Glyma.10G287800
Glyma.10G288500
Glyma.10G288800
Glyma.10G288900
Glyma.10G289300
Glyma.10G289800
Glyma.10G292100
Glyma.10G292500
Glyma.10G293400
Glyma.10G295700
Glyma.10G296200
Glyma.10G297300
Glyma.10G298400
Glyma.11G003600
Glyma.11G004000
Glyma.11G004100
Glyma.11G004300
Glyma.11G004500
Glyma.11G007100
Glyma.11G007300
Glyma.11G008600
Glyma.11G009100
Glyma.11G009600
Glyma.11G010800
Glyma.11G010900
Glyma.11G011100
Glyma.11G012200
Glyma.11G012300
Glyma.11G014600
Glyma.11G017800
Glyma.11G017900
Glyma.11G021700
Glyma.11G029300
Glyma.11G033600
Glyma.11G033800
Glyma.11G033900
Glyma.11G035200
Glyma.11G038500
Glyma.11G048800
Glyma.11G062200
Glyma.11G062400
Glyma.11G065000
Glyma.11G068000
Glyma.11G069300
Glyma.11G069800
Glyma.11G075600
Glyma.11G079000
Glyma.11G079500
Glyma.11G084000
Glyma.11G085400
Glyma.11G086300
Glyma.11G090100
Glyma.11G093600
Glyma.11G096100
Glyma.11G103500
Glyma.11G103800
Glyma.11G104200
Glyma.11G104500
Glyma.11G106400
Glyma.11G109400
Glyma.11G109800
Glyma.11G110800
Glyma.11G113900
Glyma.11G114500
Glyma.11G117300
Glyma.11G117400
Glyma.11G117900
Glyma.11G118000
Glyma.11G119000
Glyma.11G121200
Glyma.11G122600
Glyma.11G130400
Glyma.11G130600
Glyma.11G131200
Glyma.11G132700
Glyma.11G133200
Glyma.11G133500
Glyma.11G136000
Glyma.11G139000
Glyma.11G143400
Glyma.11G145400
Glyma.11G153100
Glyma.11G153500
Glyma.11G160100
Glyma.11G168600
Glyma.11G169700
Glyma.11G172200
Glyma.11G182900
Glyma.11G190500
Glyma.11G190900
Glyma.11G193100
Glyma.11G194700
Glyma.11G196900
Glyma.11G206300
Glyma.11G208300
Glyma.11G208500
Glyma.11G210300
Glyma.11G213400
Glyma.11G213500
Glyma.11G216200
Glyma.11G222400
Glyma.11G222700
Glyma.11G225300
Glyma.11G226400
Glyma.11G227200
Glyma.11G228600
Glyma.11G233700
Glyma.11G239800
Glyma.11G243600
Glyma.11G246400
Glyma.11G248500
Glyma.11G251500
Glyma.11G252200
Glyma.11G254400
Glyma.12G000500
Glyma.12G001200
Glyma.12G004200
Glyma.12G005000
Glyma.12G007600
Glyma.12G008300
Glyma.12G008700
Glyma.12G010000
Glyma.12G016300
Glyma.12G020900
Glyma.12G022300
Glyma.12G023500
Glyma.12G027600
Glyma.12G028200
Glyma.12G028800
Glyma.12G029900
Glyma.12G032900
Glyma.12G038200
Glyma.12G038600
Glyma.12G040400
Glyma.12G043400
Glyma.12G045400
Glyma.12G047400
Glyma.12G049400
Glyma.12G050000
Glyma.12G050700
Glyma.12G062100
Glyma.12G062300
Glyma.12G062900
Glyma.12G065600
Glyma.12G071000
Glyma.12G071300
Glyma.12G071800
Glyma.12G072200
Glyma.12G073300
Glyma.12G073900
Glyma.12G074600
Glyma.12G074700
Glyma.12G074800
Glyma.12G077300
Glyma.12G079700
Glyma.12G080600
Glyma.12G081000
Glyma.12G082400
Glyma.12G088500
Glyma.12G088700
Glyma.12G093400
Glyma.12G113900
Glyma.12G162800
Glyma.12G167300
Glyma.12G167700
Glyma.12G168100
Glyma.12G170900
Glyma.12G171000
Glyma.12G173500
Glyma.12G177300
Glyma.12G177500
Glyma.12G179000
Glyma.12G181300
Glyma.12G183000
Glyma.12G183800
Glyma.12G189600
Glyma.12G190400
Glyma.12G201100
Glyma.12G205800
Glyma.12G208000
Glyma.12G209700
Glyma.12G211000
Glyma.12G222900
Glyma.12G223300
Glyma.12G226400
Glyma.12G227500
Glyma.12G230900
Glyma.12G233800
Glyma.12G235500
Glyma.12G235700
Glyma.12G241600
Glyma.13G001900
Glyma.13G005300
Glyma.13G008200
Glyma.13G009100
Glyma.13G010500
Glyma.13G028000
Glyma.13G030100
Glyma.13G034900
Glyma.13G036400
Glyma.13G041500
Glyma.13G045600
Glyma.13G052600
Glyma.13G064800
Glyma.13G065900
Glyma.13G066800
Glyma.13G067700
Glyma.13G074600
Glyma.13G085100
Glyma.13G086800
Glyma.13G087900
Glyma.13G099300
Glyma.13G100500
Glyma.13G101700
Glyma.13G106100
Glyma.13G106800
Glyma.13G108100
Glyma.13G109600
Glyma.13G110000
Glyma.13G110100
Glyma.13G111500
Glyma.13G114300
Glyma.13G114900
Glyma.13G115500
Glyma.13G116800
Glyma.13G120200
Glyma.13G124400
Glyma.13G125100
Glyma.13G126200
Glyma.13G131800
Glyma.13G132200
Glyma.13G135400
Glyma.13G139100
Glyma.13G141800
Glyma.13G143500
Glyma.13G145400
Glyma.13G148300
Glyma.13G150200
Glyma.13G154600
Glyma.13G156500
Glyma.13G156600
Glyma.13G157300
Glyma.13G159100
Glyma.13G159900
Glyma.13G160600
Glyma.13G162400
Glyma.13G167300
Glyma.13G167900
Glyma.13G175200
Glyma.13G178700
Glyma.13G181800
Glyma.13G186500
Glyma.13G190900
Glyma.13G191200
Glyma.13G191900
Glyma.13G193200
Glyma.13G193700
Glyma.13G197200
Glyma.13G200800
Glyma.13G201900
Glyma.13G202400
Glyma.13G204400
Glyma.13G209200
Glyma.13G209800
Glyma.13G210400
Glyma.13G210900
Glyma.13G212900
Glyma.13G217000
Glyma.13G219400
Glyma.13G219700
Glyma.13G221700
Glyma.13G222500
Glyma.13G223400
Glyma.13G224500
Glyma.13G228100
Glyma.13G229400
Glyma.13G233500
Glyma.13G235600
Glyma.13G235800
Glyma.13G240200
Glyma.13G241800
Glyma.13G246600
Glyma.13G249800
Glyma.13G254200
Glyma.13G255200
Glyma.13G255300
Glyma.13G256800
Glyma.13G261900
Glyma.13G263600
Glyma.13G264600
Glyma.13G268500
Glyma.13G269200
Glyma.13G272800
Glyma.13G278800
Glyma.13G284400
Glyma.13G286300
Glyma.13G290400
Glyma.13G291000
Glyma.13G294600
Glyma.13G296900
Glyma.13G299500
Glyma.13G302200
Glyma.13G302800
Glyma.13G306900
Glyma.13G311800
Glyma.13G312100
Glyma.13G314800
Glyma.13G316900
Glyma.13G317300
Glyma.13G321300
Glyma.13G322000
Glyma.13G326900
Glyma.13G328300
Glyma.13G331300
Glyma.13G331400
Glyma.13G333200
Glyma.13G337800
Glyma.13G340300
Glyma.13G340900
Glyma.13G344100
Glyma.13G346200
Glyma.13G346300
Glyma.13G347000
Glyma.13G348100
Glyma.13G348200
Glyma.13G348900
Glyma.13G351500
Glyma.13G354100
Glyma.13G357700
Glyma.13G357800
Glyma.13G358900
Glyma.13G360800
Glyma.13G363000
Glyma.13G366800
Glyma.13G367000
Glyma.13G367400
Glyma.13G370300
Glyma.14G000600
Glyma.14G001300
Glyma.14G009100
Glyma.14G010000
Glyma.14G014100
Glyma.14G015600
Glyma.14G020200
Glyma.14G023900
Glyma.14G024600
Glyma.14G028100
Glyma.14G031000
Glyma.14G032300
Glyma.14G040200
Glyma.14G046700
Glyma.14G050000
Glyma.14G050700
Glyma.14G057400
Glyma.14G060000
Glyma.14G062900
Glyma.14G064900
Glyma.14G068800
Glyma.14G070200
Glyma.14G071900
Glyma.14G072200
Glyma.14G075200
Glyma.14G076500
Glyma.14G077500
Glyma.14G077800
Glyma.14G078800
Glyma.14G079400
Glyma.14G081100
Glyma.14G082200
Glyma.14G087600
Glyma.14G091700
Glyma.14G092300
Glyma.14G092600
Glyma.14G098000
Glyma.14G099200
Glyma.14G109700
Glyma.14G112200
Glyma.14G112400
Glyma.14G112700
Glyma.14G114000
Glyma.14G114600
Glyma.14G116600
Glyma.14G124500
Glyma.14G127800
Glyma.14G135900
Glyma.14G136700
Glyma.14G154900
Glyma.14G155600
Glyma.14G156100
Glyma.14G159800
Glyma.14G161400
Glyma.14G178800
Glyma.14G180400
Glyma.14G182100
Glyma.14G183800
Glyma.14G188200
Glyma.14G188500
Glyma.14G197600
Glyma.14G200600
Glyma.14G201900
Glyma.14G203700
Glyma.14G210900
Glyma.14G211700
Glyma.14G217100
Glyma.14G218000
Glyma.14G218100
Glyma.14G223100
Glyma.14G223300
Glyma.14G223400
Glyma.15G001800
Glyma.15G004400
Glyma.15G008100
Glyma.15G008200
Glyma.15G013100
Glyma.15G013800
Glyma.15G023600
Glyma.15G024000
Glyma.15G027400
Glyma.15G027900
Glyma.15G028000
Glyma.15G028900
Glyma.15G033500
Glyma.15G034100
Glyma.15G034200
Glyma.15G034600
Glyma.15G035700
Glyma.15G036700
Glyma.15G038400
Glyma.15G038700
Glyma.15G039800
Glyma.15G044400
Glyma.15G044500
Glyma.15G047100
Glyma.15G047800
Glyma.15G051100
Glyma.15G052300
Glyma.15G053000
Glyma.15G053700
Glyma.15G054800
Glyma.15G055000
Glyma.15G056800
Glyma.15G057700
Glyma.15G058700
Glyma.15G061600
Glyma.15G064300
Glyma.15G069200
Glyma.15G070900
Glyma.15G071600
Glyma.15G076300
Glyma.15G077400
Glyma.15G081100
Glyma.15G088500
Glyma.15G090500
Glyma.15G092000
Glyma.15G092500
Glyma.15G094800
Glyma.15G095500
Glyma.15G099500
Glyma.15G100900
Glyma.15G107800
Glyma.15G118900
Glyma.15G121400
Glyma.15G123100
Glyma.15G129900
Glyma.15G133600
Glyma.15G134500
Glyma.15G136200
Glyma.15G142700
Glyma.15G147100
Glyma.15G150900
Glyma.15G152400
Glyma.15G154400
Glyma.15G156900
Glyma.15G157700
Glyma.15G162900
Glyma.15G163600
Glyma.15G163900
Glyma.15G165200
Glyma.15G166800
Glyma.15G169800
Glyma.15G171100
Glyma.15G172400
Glyma.15G172600
Glyma.15G176600
Glyma.15G177500
Glyma.15G179600
Glyma.15G186500
Glyma.15G188800
Glyma.15G194900
Glyma.15G199100
Glyma.15G200600
Glyma.15G201200
Glyma.15G209600
Glyma.15G210100
Glyma.15G211800
Glyma.15G215100
Glyma.15G218000
Glyma.15G219300
Glyma.15G221300
Glyma.15G221400
Glyma.15G228600
Glyma.15G232000
Glyma.15G232600
Glyma.15G232700
Glyma.15G240700
Glyma.15G243300
Glyma.15G254500
Glyma.15G258500
Glyma.15G261300
Glyma.15G263700
Glyma.15G266600
Glyma.15G268400
Glyma.15G268800
Glyma.15G272000
Glyma.15G272400
Glyma.15G273000
Glyma.15G274000
Glyma.16G001100
Glyma.16G005400
Glyma.16G005600
Glyma.16G005700
Glyma.16G007300
Glyma.16G008600
Glyma.16G009300
Glyma.16G011100
Glyma.16G011400
Glyma.16G011500
Glyma.16G015100
Glyma.16G015300
Glyma.16G016700
Glyma.16G017400
Glyma.16G020400
Glyma.16G020600
Glyma.16G025200
Glyma.16G025900
Glyma.16G029000
Glyma.16G031200
Glyma.16G033500
Glyma.16G034700
Glyma.16G036300
Glyma.16G037500
Glyma.16G038800
Glyma.16G038900
Glyma.16G042600
Glyma.16G047100
Glyma.16G050800
Glyma.16G051600
Glyma.16G052000
Glyma.16G056000
Glyma.16G074300
Glyma.16G074800
Glyma.16G078300
Glyma.16G080900
Glyma.16G081200
Glyma.16G081700
Glyma.16G083300
Glyma.16G093300
Glyma.16G106800
Glyma.16G107700
Glyma.16G107900
Glyma.16G111700
Glyma.16G115700
Glyma.16G118100
Glyma.16G121300
Glyma.16G121700
Glyma.16G123600
Glyma.16G130000
Glyma.16G132500
Glyma.16G134900
Glyma.16G136400
Glyma.16G138800
Glyma.16G139600
Glyma.16G140200
Glyma.16G144200
Glyma.16G150400
Glyma.16G151100
Glyma.16G154300
Glyma.16G155600
Glyma.16G164700
Glyma.16G165000
Glyma.16G170100
Glyma.16G170200
Glyma.16G177100
Glyma.16G178900
Glyma.16G181500
Glyma.16G189400
Glyma.16G200500
Glyma.16G202700
Glyma.16G209800
Glyma.16G210700
Glyma.16G211400
Glyma.16G212800
Glyma.16G216100
Glyma.16G217700
Glyma.16G222300
Glyma.17G001500
Glyma.17G001900
Glyma.17G003000
Glyma.17G003200
Glyma.17G005500
Glyma.17G010800
Glyma.17G014800
Glyma.17G016000
Glyma.17G019100
Glyma.17G019900
Glyma.17G022300
Glyma.17G024700
Glyma.17G027600
Glyma.17G033700
Glyma.17G039300
Glyma.17G041500
Glyma.17G051400
Glyma.17G057800
Glyma.17G058000
Glyma.17G059600
Glyma.17G059800
Glyma.17G066200
Glyma.17G068400
Glyma.17G068700
Glyma.17G074700
Glyma.17G075200
Glyma.17G076800
Glyma.17G076900
Glyma.17G081200
Glyma.17G085300
Glyma.17G085500
Glyma.17G086600
Glyma.17G089200
Glyma.17G089700
Glyma.17G090200
Glyma.17G092900
Glyma.17G093900
Glyma.17G096500
Glyma.17G096900
Glyma.17G097500
Glyma.17G098000
Glyma.17G098200
Glyma.17G101700
Glyma.17G102200
Glyma.17G104200
Glyma.17G104500
Glyma.17G110300
Glyma.17G110800
Glyma.17G112200
Glyma.17G112500
Glyma.17G114000
Glyma.17G114100
Glyma.17G120300
Glyma.17G120400
Glyma.17G121600
Glyma.17G124400
Glyma.17G125500
Glyma.17G126800
Glyma.17G129000
Glyma.17G129100
Glyma.17G132700
Glyma.17G137300
Glyma.17G140700
Glyma.17G142000
Glyma.17G142500
Glyma.17G145500
Glyma.17G147600
Glyma.17G147700
Glyma.17G150300
Glyma.17G150800
Glyma.17G153700
Glyma.17G157700
Glyma.17G160900
Glyma.17G163900
Glyma.17G165000
Glyma.17G165900
Glyma.17G173200
Glyma.17G176400
Glyma.17G178700
Glyma.17G183400
Glyma.17G187400
Glyma.17G190800
Glyma.17G191800
Glyma.17G191900
Glyma.17G195900
Glyma.17G196400
Glyma.17G196800
Glyma.17G201100
Glyma.17G202700
Glyma.17G205700
Glyma.17G206800
Glyma.17G208400
Glyma.17G213600
Glyma.17G214100
Glyma.17G215200
Glyma.17G215700
Glyma.17G215800
Glyma.17G219900
Glyma.17G226700
Glyma.17G227100
Glyma.17G227800
Glyma.17G230100
Glyma.17G231300
Glyma.17G231700
Glyma.17G233900
Glyma.17G239500
Glyma.17G244300
Glyma.17G245000
Glyma.17G245900
Glyma.17G247200
Glyma.17G251100
Glyma.17G251800
Glyma.17G253900
Glyma.17G254400
Glyma.17G254900
Glyma.17G257200
Glyma.17G257300
Glyma.17G259400
Glyma.17G261600
Glyma.18G000200
Glyma.18G006700
Glyma.18G008200
Glyma.18G011700
Glyma.18G017300
Glyma.18G020900
Glyma.18G023100
Glyma.18G024100
Glyma.18G027000
Glyma.18G030100
Glyma.18G030300
Glyma.18G034400
Glyma.18G034700
Glyma.18G037200
Glyma.18G037900
Glyma.18G038600
Glyma.18G040800
Glyma.18G041100
Glyma.18G042300
Glyma.18G043200
Glyma.18G045800
Glyma.18G048700
Glyma.18G049000
Glyma.18G050100
Glyma.18G051400
Glyma.18G058700
Glyma.18G060000
Glyma.18G060600
Glyma.18G061100
Glyma.18G061500
Glyma.18G063000
Glyma.18G063500
Glyma.18G066200
Glyma.18G067700
Glyma.18G075400
Glyma.18G077600
Glyma.18G081200
Glyma.18G084000
Glyma.18G084800
Glyma.18G097000
Glyma.18G098700
Glyma.18G099900
Glyma.18G101100
Glyma.18G104500
Glyma.18G106300
Glyma.18G106900
Glyma.18G109800
Glyma.18G115300
Glyma.18G118100
Glyma.18G130400
Glyma.18G130700
Glyma.18G133000
Glyma.18G136900
Glyma.18G137700
Glyma.18G143600
Glyma.18G144900
Glyma.18G149700
Glyma.18G153000
Glyma.18G153300
Glyma.18G160100
Glyma.18G166600
Glyma.18G169600
Glyma.18G171400
Glyma.18G179500
Glyma.18G181100
Glyma.18G181500
Glyma.18G182500
Glyma.18G196200
Glyma.18G200100
Glyma.18G202700
Glyma.18G203800
Glyma.18G206500
Glyma.18G208900
Glyma.18G209800
Glyma.18G212200
Glyma.18G212600
Glyma.18G215900
Glyma.18G216000
Glyma.18G216800
Glyma.18G217000
Glyma.18G219000
Glyma.18G220400
Glyma.18G220900
Glyma.18G227200
Glyma.18G227700
Glyma.18G235400
Glyma.18G237200
Glyma.18G238500
Glyma.18G240100
Glyma.18G240300
Glyma.18G244500
Glyma.18G244700
Glyma.18G251300
Glyma.18G252000
Glyma.18G261100
Glyma.18G269100
Glyma.18G275400
Glyma.18G279000
Glyma.18G284500
Glyma.18G285600
Glyma.18G290200
Glyma.18G292600
Glyma.18G295600
Glyma.18G297700
Glyma.18G301600
Glyma.19G005600
Glyma.19G006000
Glyma.19G007300
Glyma.19G008300
Glyma.19G010500
Glyma.19G011600
Glyma.19G014100
Glyma.19G016600
Glyma.19G024400
Glyma.19G027500
Glyma.19G029100
Glyma.19G042200
Glyma.19G045200
Glyma.19G047100
Glyma.19G050600
Glyma.19G054500
Glyma.19G061900
Glyma.19G074200
Glyma.19G079100
Glyma.19G079700
Glyma.19G082100
Glyma.19G089800
Glyma.19G091200
Glyma.19G096700
Glyma.19G103200
Glyma.19G103500
Glyma.19G108300
Glyma.19G109500
Glyma.19G110800
Glyma.19G115700
Glyma.19G116600
Glyma.19G117600
Glyma.19G117700
Glyma.19G122700
Glyma.19G127400
Glyma.19G128600
Glyma.19G128800
Glyma.19G129300
Glyma.19G131700
Glyma.19G136400
Glyma.19G136600
Glyma.19G137300
Glyma.19G139200
Glyma.19G141200
Glyma.19G142400
Glyma.19G143000
Glyma.19G146400
Glyma.19G148100
Glyma.19G150400
Glyma.19G151500
Glyma.19G152000
Glyma.19G154200
Glyma.19G154500
Glyma.19G156200
Glyma.19G159400
Glyma.19G161200
Glyma.19G161600
Glyma.19G167500
Glyma.19G168200
Glyma.19G176100
Glyma.19G180000
Glyma.19G184600
Glyma.19G186800
Glyma.19G191200
Glyma.19G191600
Glyma.19G192900
Glyma.19G196000
Glyma.19G199500
Glyma.19G200800
Glyma.19G201300
Glyma.19G205700
Glyma.19G211100
Glyma.19G211200
Glyma.19G215300
Glyma.19G217100
Glyma.19G217900
Glyma.19G218200
Glyma.19G219200
Glyma.19G222600
Glyma.19G226600
Glyma.19G228300
Glyma.19G231600
Glyma.19G232200
Glyma.19G244800
Glyma.19G246000
Glyma.19G250900
Glyma.19G255500
[truncated: 121 more rows]
