# Supplementary material for: Analysis of Whole Transcriptome RNA-seq Data Reveals Many Alternative Splicing Events in Soybean Roots under Drought Stress Conditions
Source: Genes (Basel). 2020 Dec 19;11(12):1520. doi: 10.3390/genes11121520 (PMC7765832; doi:10.3390/genes11121520)
Supplement: Supplementary file 1 [file genes-11-01520-s001.zip › Sup/Table S3.xlsx]

## Sheet: MXE
Stress Condition	Gene name	Gene description	IncLevelDiff(ΔPSI)	P Value JunctionCountOnly	FDR JunctionCountOnly	1stExonStart(0base)	1stExonEnd	2ndExonStart(0base)	2ndExonEnd	IncFormLen	SkipFormLen	Increase Inclusion (ΔPSI＞0)	Increase Exclusion (ΔPSI＜0)	Increase Inclusion (ΔPSI＜0)	Increase Exclusion (ΔPSI＞0)
VMS	Glyma.08G251300	RING/U-box superfamily protein	-0.038	0.000429926	0.0149041	22009143	22009538	22009839	22009974	283	298	no	yes	yes	no
	Glyma.14G009100	phytochromobilin:ferredoxin oxidoreductase, chloroplast / phytochromobilin synthase (HY2)	-0.319	0.000273377	0.0121848	699082	699176	699495	699626	242	279	no	yes	yes	no
	Glyma.14G009100	phytochromobilin:ferredoxin oxidoreductase, chloroplast / phytochromobilin synthase (HY2)	-0.328	0.000367739	0.0143418	699082	699176	699484	699626	242	290	no	yes	yes	no
	Glyma.02G216600	AGAMOUS-like 16	-0.078	5.81778e-05	0.00896231	40354061	40354140	40358648	40358710	227	210	no	yes	yes	no
	Glyma.14G201900	Defender against death (DAD family) protein	0.176	0.00129785	0.0337442	46737875	46737919	46738074	46738162	236	192	yes	no	no	yes
MS	Glyma.03G068800	0	0.311	2.87244e-05	0.00188086	14271356	14271500	14272275	14272349	292	222	yes	no	no	yes
	Glyma.08G091200	tobamovirus multiplication protein 3	0.114	3.28351e-05	0.00188086	6855292	6855370	6855448	6855502	202	226	yes	no	no	yes
	Glyma.02G020400	ssDNA-binding transcriptional regulator	0.249	0.000224284	0.00776839	1856870	1857205	1857561	1857656	243	298	yes	no	no	yes
	Glyma.13G001900	Protein kinase superfamily protein	0.263	3.94931e-05	0.00188086	574303	574342	574740	574830	187	238	yes	no	no	yes
	Glyma.14G112200	TRS120	0.088	0.000893505	0.0189202	12936934	12937230	12943992	12944870	298	298	yes	no	no	yes
	Glyma.U020600	RNAligase	0.144	0.000128516	0.00544052	3374024	3374124	3374406	3374489	231	248	yes	no	no	yes
SS	Glyma.11G208300	P-loop containing nucleoside triphosphate hydrolases superfamily protein	-0.052	0.0019301	0.0283369	29772914	29773162	29775726	29775788	298	210	no	yes	yes	no
	Glyma.10G051200	RING/U-box superfamily protein	0.363	0.000129603	0.00411557	4587196	4587374	4587757	4590172	298	298	yes	no	no	yes
	Glyma.10G001200	TBP-associated factor 13	-0.393	2.95659e-05	0.00103234	134578	134691	137298	137352	261	202	no	yes	yes	no
	Glyma.04G211000	Copine (Calcium-dependent phospholipid-binding protein) family	0.184	1.34035e-05	0.000510551	48281903	48281968	48284137	48284237	248	213	yes	no	no	yes
	Glyma.04G211000	Copine (Calcium-dependent phospholipid-binding protein) family	0.1	3.11722e-07	2.61223e-05	48281903	48282001	48284137	48284237	248	246	yes	no	no	yes
	Glyma.07G012000	Protein phosphatase 2A, regulatory subunit PR55	0.223	0.00114238	0.0217572	927757	927849	928072	928191	240	267	yes	no	no	yes
	Glyma.03G243500	Protein kinase superfamily protein	-0.625	2.1287e-08	4.45962e-06	44119128	44119229	44119834	44120062	298	249	no	yes	yes	no
	Glyma.13G224500	receptor-like kinase in flowers 1	0.31	0.000252708	0.0066178	33726944	33727016	33727151	33727223	220	220	yes	no	no	yes
	Glyma.13G067700	hydroxyproline-rich glycoprotein family protein	-0.495	2.16545e-07	2.26831e-05	16755147	16755338	16755874	16756128	298	298	no	yes	yes	no
	Glyma.17G219900	Pentatricopeptide repeat (PPR) superfamily protein	0.144	0.00154182	0.024847	37188590	37188692	37190463	37190577	262	250	yes	no	no	yes
	Glyma.18G000200	RING/U-box superfamily protein	-0.128	0.00129616	0.0225276	49065	49137	49307	49356	197	220	no	yes	yes	no
SR	Glyma.18G060000	SAGA-associated factor 11 (SGF11)	0.069	0.00220117	0.0435833	5337536	5337604	5338545	5338790	216	298	yes	no	no	yes
	Glyma.06G263100	beta glucosidase 41	-0.067	0.00227275	0.0435833	45043222	45043331	45043669	45043772	251	257	no	yes	yes	no
	Glyma.07G136500	Regulator of chromosome condensation (RCC1) family protein	-0.086	2.09708e-07	3.41824e-05	16166562	16166745	16168369	16168460	298	239	no	yes	yes	no
	Glyma.02G160600	Unknown	0.256	4.1484e-07	4.50793e-05	18690097	18690170	18690277	18690345	221	216	yes	no	no	yes
	Glyma.13G193200	Argonaute family protein	0.448	1.12067e-06	9.13348e-05	30655155	30655272	30655338	30655443	265	253	yes	no	no	yes

## Sheet: RI
Stress Condition	Gene name	Gene description	IncLevelDiff(ΔPSI)	P Value JunctionCountOnly	FDR JunctionCountOnly	RiExonStart(0base)	RiExonEnd	IncFormLen	SkipFormLen	Increase Inclusion (ΔPSI＞0)	Increase Exclusion (ΔPSI＜0)	Increase Inclusion (ΔPSI＜0)	Increase Exclusion (ΔPSI＞0)
VMS	Glyma.06G075800	Protein of unknown function (DUF1644)	-0.214	0.000207402	0.0368847	5869226	5869879	298	149	no	yes	yes	no
MS	Glyma.18G171400	proteolysis 1	-0.416	9.25251e-09	4.05144e-06	40379596	40379953	229	149	no	yes	yes	no
	Glyma.15G069200	Protein of unknown function (DUF707)	0.079	4.04215e-07	8.32921e-05	5268381	5268559	263	149	yes	no	no	yes
	Glyma.15G099500	Major facilitator superfamily protein	0.197	0.000122262	0.00713805	7750526	7750723	261	149	yes	no	no	yes
	Glyma.15G069200	Protein of unknown function (DUF707)	0.467	1.5583e-05	0.0016263	5268381	5268559	260	149	yes	no	no	yes
	Glyma.03G206900	protein phosphatase 2A-4	0.287	0.00117327	0.0363714	41445191	41445998	298	149	yes	no	no	yes
	Glyma.08G068200	K-box region and MADS-box transcription factor family protein	-0.248	8.60547e-05	0.00538303	5225241	5225506	270	149	no	yes	yes	no
	Glyma.14G188500	0	0.6	5.06026e-07	9.84782e-05	45327310	45328953	298	149	yes	no	no	yes
	Glyma.16G106800	Protein kinase superfamily protein	-0.269	7.72063e-05	0.00508304	21641805	21642318	298	149	no	yes	yes	no
	Glyma.19G116600	Ribosomal protein L30/L7 family protein	0.103	0.000770678	0.0275478	37205732	37206286	238	149	yes	no	no	yes
	Glyma.02G069400	Protein kinase superfamily protein	0.093	0.000127383	0.00731514	6111960	6112261	262	149	yes	no	no	yes
	Glyma.12G004200	P-loop containing nucleoside triphosphate hydrolases superfamily protein	0.208	0.00158807	0.0455984	332289	332990	219	149	yes	no	no	yes
	Glyma.09G127000	P-loop containing nucleoside triphosphate hydrolases superfamily protein	0.641	5.16112e-05	0.00401764	31289721	31290360	298	149	yes	no	no	yes
	Glyma.20G122800	phosphatidyl serine synthase family protein	0.143	0.000135587	0.00742126	36575132	36575337	227	149	yes	no	no	yes
	Glyma.03G219100	Signal transduction histidine kinase	0.386	0.00171313	0.0472528	42267938	42268575	298	149	yes	no	no	yes
	Glyma.02G052900	0	-0.705	7.73835e-06	0.00104259	4837560	4838009	298	149	no	yes	yes	no
SS	Glyma.09G212100	ENHANCED DISEASE RESISTANCE 2	0.044	2.74788e-06	0.000406686	43611545	43611784	245	149	yes	no	no	yes
	Glyma.13G224500	receptor-like kinase in flowers 1	0.472	5.06462e-12	6.24636e-09	33727151	33727372	225	149	yes	no	no	yes
	Glyma.15G268800	glucan synthase-like 3	-0.454	4.03026e-09	2.36575e-06	50536887	50537222	273	149	no	yes	yes	no
	Glyma.03G172700	pyrophosphorylase 4	0.345	5.68587e-05	0.00429341	38681206	38681596	287	149	yes	no	no	yes
	Glyma.20G114300	Protein kinase superfamily protein	0.141	0.000109776	0.00655114	35609679	35610344	298	149	yes	no	no	yes
	Glyma.13G296900	two-pore channel 1	0.044	0.000219817	0.0108443	39579830	39580553	298	149	yes	no	no	yes
	Glyma.15G036700	Ubiquitin fusion degradation UFD1 family protein	0.24	2.1221e-06	0.000341382	2901778	2901945	257	149	yes	no	no	yes
	Glyma.19G191600	Protein kinase superfamily protein	-0.309	1.20753e-05	0.00132613	44880888	44881097	231	149	no	yes	yes	no
	Glyma.13G357800	Sulfite exporter TauE/SafE family protein	0.42	2.39602e-05	0.00227315	44553356	44553722	241	149	yes	no	no	yes
	Glyma.02G148900	0	-0.211	9.44055e-05	0.00594872	15333124	15333709	229	149	no	yes	yes	no
	Glyma.01G015000	WWE protein-protein interaction domain protein family	0.19	0.000165841	0.0087659	1487960	1489228	224	149	yes	no	no	yes
	Glyma.18G181500	protein kinase 1B	0.273	0.000883039	0.0311541	43686840	43687258	294	149	yes	no	no	yes
	Glyma.03G206900	protein phosphatase 2A-4	0.128	0.000322008	0.0136946	41445191	41445998	298	149	yes	no	no	yes
SR	Glyma.18G171400	proteolysis 1	-0.405	0.000333468	0.0443289	40379596	40379953	229	149	no	yes	yes	no
	Glyma.07G142100	Josephin family protein	0.458	1.12729e-05	0.00296217	16886708	16886959	293	149	yes	no	no	yes
	Glyma.19G191600	Protein kinase superfamily protein	0.493	7.39002e-05	0.0126222	44880888	44881097	231	149	yes	no	no	yes

## Sheet: SE
Stress Condition	Gene name	Gene description	IncLevelDiff(ΔPSI)	P Value JunctionCountOnly	FDR JunctionCountOnly	ExonStart(0base)	ExonEnd	UpstreamES	UpstreamEE	DownstreamES	DownstreamEE	IncFormLen	SkipFormLen	Increase Inclusion (ΔPSI＞0)	Increase Exclusion (ΔPSI＜0)	Increase Inclusion (ΔPSI＜0)	Increase Exclusion (ΔPSI＞0)
VMS	Glyma.08G033800	Protein phosphatase 2C family protein	0.667	0.000441999	0.0444826	2702333	2702440	2701129	2701417	2702795	2705106	255	149	yes	no	no	yes
	Glyma.08G033800	Protein phosphatase 2C family protein	0.667	0.000373776	0.0411148	2702333	2702454	2701129	2701417	2702795	2703170	269	149	yes	no	no	yes
	Glyma.01G073000	FAD-linked oxidases family protein	0.27	3.31131e-06	0.00178935	13462725	13462817	13461999	13462026	13463065	13463155	240	149	yes	no	no	yes
	Glyma.08G039400	Leucine-rich repeat (LRR) family protein	0.125	3.18042e-05	0.00811093	3086768	3086822	3086463	3086696	3086894	3087064	202	149	yes	no	no	yes
	Glyma.06G233800	homogentisate 1,2-dioxygenase	1	6.4696e-12	2.79681e-08	37473887	37473967	37472290	37472394	37474444	37474612	228	149	yes	no	no	yes
	Glyma.17G254400	RNA 2\'-phosphotransferase, Tpt1 / KptA family	-0.18	6.50268e-05	0.0127778	40833739	40833887	40832941	40833031	40834204	40834315	296	149	no	yes	yes	no
	Glyma.05G155800	acyl-activating enzyme 18	0.479	0.000278066	0.0364266	34864694	34864756	34864396	34864522	34864866	34865062	210	149	yes	no	no	yes
	Glyma.09G018200	Na+/H+ antiporter 6	0.143	0.000150281	0.0224022	1426289	1426309	1426106	1426201	1426479	1426542	168	149	yes	no	no	yes
	Glyma.09G259500	RHO guanyl-nucleotide exchange factor 3	-0.409	4.9253e-05	0.0115092	47818894	47819050	47818340	47818685	47819610	47819901	298	149	no	yes	yes	no
	Glyma.06G323200	Unknown	0.282	8.89814e-05	0.0157007	51115525	51115570	51114430	51115422	51115754	51116063	193	149	yes	no	no	yes
	Glyma.U023900	Unknown	0.911	9.32587e-15	8.06315e-11	948373	950229	945627	947072	950325	950418	298	149	yes	no	no	yes
	Glyma.01G156200	Auxin efflux carrier family protein	0.042	1.36898e-08	1.9727e-05	49362426	49362479	49361789	49362320	49363037	49363138	201	149	yes	no	no	yes
	Glyma.17G227100	Protein of unknown function (DUF803)	0.627	5.57929e-07	0.000535984	38176419	38176549	38175387	38175769	38177010	38177099	278	149	yes	no	no	yes
	Glyma.10G090300	Unknown	0.442	0.000402984	0.0430148	12055157	12055212	12054239	12054372	12055884	12055971	203	149	yes	no	no	yes
	Glyma.04G078900	Protein kinase superfamily protein	-0.307	0.000447605	0.0444826	6617598	6617663	6617409	6617507	6619332	6619381	213	149	no	yes	yes	no
	Glyma.10G289300	Unknown	0.293	0.000306811	0.0384448	50782673	50782762	50779073	50780282	50782905	50782987	237	149	yes	no	no	yes
MS	Glyma.05G143300	Metallo-hydrolase/oxidoreductase superfamily protein	-0.183	1.10179e-05	0.00123885	33689128	33689267	33687719	33687781	33689566	33689694	287	149	no	yes	yes	no
	Glyma.04G108100	FKBP-type peptidyl-prolyl cis-trans isomerase family protein	-0.177	4.50986e-05	0.00364745	11504624	11504683	11504051	11504084	11504798	11504883	207	149	no	yes	yes	no
	Glyma.13G209200	CBS domain-containing protein with a domain of unknown function (DUF21)	0.105	0.000507974	0.0225589	32327016	32327060	32326865	32326912	32327807	32328052	192	149	yes	no	no	yes
	Glyma.08G120300	receptor-like kinase in flowers 1	-0.121	0.000634484	0.0263511	9273929	9274001	9273750	9273796	9274082	9274154	220	149	no	yes	yes	no
	Glyma.02G162300	protein kinase family protein / protein phosphatase 2C ( PP2C) family protein	-0.208	0.00138469	0.0432775	21075031	21075099	21074693	21074917	21075863	21076030	216	149	no	yes	yes	no
	Glyma.19G079100	Unknown	-0.361	7.08616e-05	0.00522336	28418689	28418840	28415254	28415790	28421581	28421671	298	149	no	yes	yes	no
	Glyma.19G079100	Unknown	-0.406	0.000752313	0.0287814	28420994	28421053	28415232	28415790	28421581	28421671	207	149	no	yes	yes	no
	Glyma.11G251500	squamosa promoter binding protein-like 2	-0.673	0.000404179	0.0193236	34288916	34289053	34286077	34286778	34289127	34289322	285	149	no	yes	yes	no
	Glyma.14G183800	AGAMOUS-like 16	-0.318	9.43385e-05	0.00649391	44753816	44753878	44736002	44736446	44754964	44755064	210	149	no	yes	yes	no
	Glyma.19G005600	Unknown	-0.387	0.000110456	0.00737976	509827	509939	507888	508107	510229	510304	260	149	no	yes	yes	no
	Glyma.08G287800	UB-like protease 1D	-0.095	0.000166169	0.0102139	39880266	39880361	39877675	39877798	39881605	39881698	243	149	no	yes	yes	no
	Glyma.09G018200	Na+/H+ antiporter 6	-0.074	0.000551527	0.0238602	1426289	1426309	1426106	1426201	1426479	1426542	168	149	no	yes	yes	no
	Glyma.03G091700	nuclear factor Y, subunit B3	-0.364	6.6803e-06	0.000850044	27148326	27148429	27147516	27147590	27148541	27148663	251	149	no	yes	yes	no
	Glyma.16G165000	polypyrimidine tract-binding protein 3	-0.069	0.00156804	0.047714	32425103	32425227	32424760	32424825	32425536	32425615	272	149	no	yes	yes	no
	Glyma.16G165000	polypyrimidine tract-binding protein 3	-0.09	0.00043233	0.0198313	32425103	32425329	32424760	32424825	32425536	32425615	298	149	no	yes	yes	no
	Glyma.13G193700	TGACG motif-binding factor 6	-0.259	0.000796197	0.0297204	30686786	30686846	30685462	30685540	30687280	30687481	208	149	no	yes	yes	no
	MSTRG.16728	Unknown	-0.286	0.000291254	0.0152119	11047861	11047949	11047616	11047766	11048055	11048232	236	149	no	yes	yes	no
	Glyma.15G254500	SNARE-associated protein-related	0.16	0.000414626	0.0196044	48371010	48371175	48369752	48370089	48373809	48374114	298	149	yes	no	no	yes
	Glyma.11G213500	TPX2 (targeting protein for Xklp2) protein family	-0.081	0.000689429	0.0270491	30643606	30643648	30643471	30643507	30645182	30645242	190	149	no	yes	yes	no
	Glyma.08G063400	CBS domain-containing protein with a domain of unknown function (DUF21)	-0.14	0.000232233	0.0129148	4869372	4869486	4868581	4868665	4869984	4870124	262	149	no	yes	yes	no
	Glyma.05G023700	Flavin-binding monooxygenase family protein	-0.073	0.000789016	0.0296928	2058902	2058985	2058649	2058808	2059196	2059332	231	149	no	yes	yes	no
	Glyma.08G103300	Zn-dependent exopeptidases superfamily protein	-0.168	0.000424151	0.0197677	7941197	7941298	7941016	7941104	7941419	7941526	249	149	no	yes	yes	no
	Glyma.08G153300	Unknown	-0.254	1.32997e-05	0.00139344	11827613	11827671	11827142	11827504	11827768	11827831	206	149	no	yes	yes	no
	Glyma.18G153000	BSD domain-containing protein	0.091	0.000528195	0.0232213	29389452	29389635	29387938	29388036	29389806	29390187	298	149	yes	no	no	yes
	Glyma.18G206500	MATE efflux family protein	0.514	2.21179e-05	0.00206959	49029384	49029521	49029177	49029273	49029768	49030337	285	149	yes	no	no	yes
	Glyma.08G136400	peroxisomal ABC transporter 1	-0.105	0.000252733	0.0136269	10423862	10424099	10422789	10422953	10424175	10424334	298	149	no	yes	yes	no
	Glyma.17G150300	nicotinate/nicotinamide mononucleotide adenyltransferase	-0.164	0.000241971	0.0132796	12462525	12462611	12462153	12462237	12463423	12463494	234	149	no	yes	yes	no
	Glyma.19G184600	Thioredoxin superfamily protein	-0.331	0.000114319	0.00747533	44329629	44329710	44328747	44329089	44329824	44330015	229	149	no	yes	yes	no
	Glyma.08G278600	EPS15 homology domain 2	0.306	0.000674553	0.0269237	37645425	37645483	37645182	37645331	37645611	37645667	206	149	yes	no	no	yes
	Glyma.13G156600	Protein of unknown function (DUF1336)	-0.08	0.000556393	0.0238602	27188272	27188349	27185517	27185634	27188758	27188817	225	149	no	yes	yes	no
	Glyma.10G202200	HhH-GPD base excision DNA repair family protein	0.561	0.000133527	0.0084905	43346774	43346833	43345629	43345699	43347379	43347729	207	149	yes	no	no	yes
	Glyma.10G083800	DNAJ heat shock N-terminal domain-containing protein	-0.28	4.68029e-05	0.00375237	10403349	10403839	10402393	10402650	10404503	10404600	298	149	no	yes	yes	no
	Glyma.07G261400	glyoxalase I homolog	0.222	0.00040088	0.0193236	43647235	43647343	43645749	43646165	43648152	43648365	256	149	yes	no	no	yes
	Glyma.13G106100	membrane bound O-acyl transferase (MBOAT) family protein	-0.098	0.000912433	0.0323053	22045935	22046059	22045336	22045435	22046453	22046521	272	149	no	yes	yes	no
	Glyma.18G008200	Unknown	-0.129	6.15057e-05	0.00465139	586772	586858	585711	586037	587740	587775	234	149	no	yes	yes	no
	Glyma.02G080500	polypyrimidine tract-binding protein 3	-0.119	0.000876668	0.0316976	6942659	6942783	6942315	6942380	6943064	6943143	272	149	no	yes	yes	no
	Glyma.08G033800	Protein phosphatase 2C family protein	0.702	2.56051e-07	8.43141e-05	2702333	2702440	2701129	2701417	2702795	2705106	255	149	yes	no	no	yes
	Glyma.13G135400	integral membrane TerC family protein	-0.235	1.26686e-05	0.00135819	24786844	24786963	24786553	24786628	24787055	24787132	267	149	no	yes	yes	no
	Glyma.17G014800	RNA-binding (RRM/RBD/RNP motifs) family protein	-0.059	3.44189e-05	0.0029938	1105087	1105143	1104885	1105016	1106881	1107353	204	149	no	yes	yes	no
	Glyma.17G219900	Pentatricopeptide repeat (PPR) superfamily protein	-0.257	3.65532e-06	0.000552493	37188590	37188692	37185992	37188131	37193769	37193858	250	149	no	yes	yes	no
	Glyma.17G219900	Pentatricopeptide repeat (PPR) superfamily protein	-0.266	2.9321e-05	0.00262466	37188590	37188692	37185992	37188131	37190463	37190577	250	149	no	yes	yes	no
	Glyma.17G219900	Pentatricopeptide repeat (PPR) superfamily protein	-0.546	0.000904207	0.0321884	37190463	37190577	37188590	37188692	37193769	37193858	262	149	no	yes	yes	no
	Glyma.17G191800	Unknown	-0.525	0.000667191	0.0267457	27303031	27303091	27302012	27302082	27303521	27303646	208	149	no	yes	yes	no
	Glyma.11G139000	Unknown	-0.213	0.000125088	0.00800909	10573382	10573481	10573021	10573142	10573633	10573707	247	149	no	yes	yes	no
	Glyma.09G092900	myb domain protein 31	0.111	6.72795e-13	6.20317e-09	12821288	12821318	12674224	12674380	12821408	12821678	178	149	yes	no	no	yes
	Glyma.08G308200	glucan synthase-like 7	-0.244	0.000780925	0.0296302	42675316	42675401	42675184	42675237	42676509	42676570	233	149	no	yes	yes	no
	Glyma.10G003900	Unknown	-0.314	2.01385e-05	0.00195449	396384	396431	395955	396294	396567	397698	195	149	no	yes	yes	no
	Glyma.17G003200	glutathione S-transferase zeta 1	-0.137	6.79003e-05	0.00504872	360791	360867	358314	358376	361623	361690	224	149	no	yes	yes	no
	Glyma.17G202700	CHY-type/CTCHY-type/RING-type Zinc finger protein	0.423	0.00101309	0.0347237	32343284	32343540	32342553	32342613	32345686	32345843	298	149	yes	no	no	yes
	Glyma.04G165300	Unknown	-0.289	2.02999e-06	0.000353142	41297186	41297263	41296129	41297060	41297573	41297653	225	149	no	yes	yes	no
	Glyma.06G214300	Unknown	-0.102	0.000266151	0.0141029	21982488	21982603	21981564	21982264	21984366	21984435	263	149	no	yes	yes	no
	Glyma.10G122800	Unknown	0.422	0.000699378	0.0272079	31711643	31711784	31711000	31711089	31712305	31712378	289	149	yes	no	no	yes
	Glyma.08G150200	ankyrin repeat family protein	0.083	1.18773e-08	9.1257e-06	11546291	11546360	11544733	11544798	11546447	11546497	217	149	yes	no	no	yes
	Glyma.20G004000	nucleolin like 2	0.18	0.000503256	0.0225589	370619	370733	370359	370496	371492	371567	262	149	yes	no	no	yes
	Glyma.12G005000	AGAMOUS-like 12	-0.546	6.78143e-08	3.29078e-05	391441	391483	389566	389608	392241	392303	190	149	no	yes	yes	no
	Glyma.20G215200	Unknown	-0.105	8.74836e-06	0.00102101	45111133	45111176	45110871	45110993	45111261	45111353	191	149	no	yes	yes	no
SS	Glyma.16G007300	Ubiquitin-like superfamily protein	0.129	0.000739581	0.0181838	601169	601232	601022	601091	602103	602988	211	149	yes	no	no	yes
	Glyma.02G283000	TRAM, LAG1 and CLN8 (TLC) lipid-sensing domain containing protein	-0.142	1.38247e-05	0.000773512	46496302	46496751	46495589	46495995	46497375	46497435	298	149	no	yes	yes	no
	Glyma.04G095300	Homeodomain-like superfamily protein	-0.058	0.00201119	0.0391312	8482416	8482766	8482183	8482306	8487190	8487347	298	149	no	yes	yes	no
	Glyma.17G112200	RabGAP/TBC domain-containing protein	-0.098	0.000319492	0.0092376	8840110	8840195	8839263	8839371	8840836	8840891	233	149	no	yes	yes	no
	Glyma.13G348900	Unknown	-0.187	0.000864885	0.0204861	43887439	43887927	43886172	43886716	43888429	43888869	298	149	no	yes	yes	no
	Glyma.07G129800	plastid transcriptionally active 9	-0.048	1.25716e-05	0.000722936	15416988	15417094	15416755	15416894	15417215	15417322	254	149	no	yes	yes	no
	Glyma.19G154200	CBS domain-containing protein with a domain of unknown function (DUF21)	-0.079	0.00047169	0.0126162	41459355	41459437	41458362	41458740	41459537	41459584	230	149	no	yes	yes	no
	Glyma.17G014800	RNA-binding (RRM/RBD/RNP motifs) family protein	-0.042	0.000698768	0.0175132	1105087	1105143	1104885	1105016	1106881	1107353	204	149	no	yes	yes	no
	Glyma.07G058700	Unknown	-0.271	4.03371e-05	0.00182327	5256728	5256858	5256214	5256274	5256935	5257129	278	149	no	yes	yes	no
	Glyma.14G136700	serine/arginine-rich 22	0.144	5.84865e-13	5.50358e-10	24188691	24189077	24187795	24188003	24189225	24189314	298	149	yes	no	no	yes
	Glyma.03G012800	Arabidopsis thaliana protein of unknown function (DUF821)	-0.558	0.00140933	0.0298323	1295340	1295879	1294439	1294632	1298131	1298274	298	149	no	yes	yes	no
	Glyma.17G215200	SET domain group 29	-0.405	0.00023077	0.00710923	36129953	36130635	36127843	36127942	36130762	36131719	298	149	no	yes	yes	no
	Glyma.17G215200	SET domain group 29	-0.309	0.000434045	0.0119172	36129912	36130635	36127843	36127942	36130762	36131719	298	149	no	yes	yes	no
	Glyma.03G248600	NAD(P)-linked oxidoreductase superfamily protein	-0.085	0.000324495	0.00933013	44491880	44492051	44491424	44491628	44492165	44492248	298	149	no	yes	yes	no
	Glyma.13G235600	alpha-glucan phosphorylase 2	-0.149	0.000462336	0.0124517	34623370	34623462	34623138	34623239	34624150	34624286	240	149	no	yes	yes	no
	MSTRG.41408	Unknown	-0.268	3.91159e-05	0.00177583	37737124	37737244	37736344	37736486	37737400	37739578	268	149	no	yes	yes	no
	Glyma.15G215100	basic helix-loop-helix (bHLH) DNA-binding superfamily protein	-0.317	1.66014e-08	3.30464e-06	35030230	35030346	35028120	35029981	35031400	35031528	264	149	no	yes	yes	no
	Glyma.20G116900	MBOAT (membrane bound O-acyl transferase) family protein	-0.198	2.87003e-06	0.0002378	35944614	35944666	35944358	35944421	35944763	35944888	200	149	no	yes	yes	no
	Glyma.04G108100	FKBP-type peptidyl-prolyl cis-trans isomerase family protein	-0.231	5.79308e-06	0.00041933	11504624	11504683	11504051	11504084	11504798	11504883	207	149	no	yes	yes	no
	Glyma.11G239800	peroxisomal ABC transporter 1	-0.097	2.66487e-05	0.00129503	33438405	33438458	33438106	33438270	33438577	33438656	201	149	no	yes	yes	no
	Glyma.08G282400	Unknown	0.202	0.00197181	0.0385827	38722488	38722563	38721915	38722335	38723881	38723938	223	149	yes	no	no	yes
	Glyma.18G063000	smr (Small MutS Related) domain-containing protein	-0.06	0.00140237	0.0297458	5765505	5765735	5764380	5764457	5766415	5766492	298	149	no	yes	yes	no
	Glyma.19G150400	Unknown	-0.556	7.1206e-08	1.1888e-05	41084033	41084121	41083317	41083541	41084214	41084324	236	149	no	yes	yes	no
	Glyma.05G143300	Metallo-hydrolase/oxidoreductase superfamily protein	-0.072	0.00198723	0.0388111	33689128	33689267	33687719	33687781	33689566	33689694	287	149	no	yes	yes	no
	Glyma.05G143300	Metallo-hydrolase/oxidoreductase superfamily protein	0.019	0.00179712	0.0359807	33689128	33689230	33687719	33687781	33689566	33689694	250	149	yes	no	no	yes
	Glyma.11G004300	ARM repeat protein interacting with ABF2	-0.073	7.55595e-06	0.000484206	316473	316695	315554	316127	317456	317581	298	149	no	yes	yes	no
	Glyma.04G165300	Unknown	-0.189	7.4285e-06	0.000480577	41297186	41297263	41296129	41297060	41297573	41297653	225	149	no	yes	yes	no
	Glyma.04G165300	Unknown	-0.209	2.09246e-06	0.000182009	41297384	41297447	41296129	41297060	41297573	41298149	211	149	no	yes	yes	no
	Glyma.19G154500	mRNA capping enzyme family protein	-0.146	0.000276428	0.00819858	41487178	41487228	41479604	41479767	41487747	41487867	198	149	no	yes	yes	no
	Glyma.10G025000	Unknown	-0.048	0.000575375	0.0147419	2175923	2175970	2174823	2175502	2176226	2176406	195	149	no	yes	yes	no
	Glyma.02G214700	P450 reductase 1	-0.092	0.00252708	0.0465442	40084516	40084553	40083792	40083862	40084630	40084717	185	149	no	yes	yes	no
	Glyma.17G003200	glutathione S-transferase zeta 1	-0.163	0.0011472	0.0252116	361328	361414	361177	361261	361507	361552	234	149	no	yes	yes	no
	Glyma.15G221400	Unknown	-0.092	0.000736976	0.018163	39998449	39998548	39994561	39994663	39999185	39999317	247	149	no	yes	yes	no
	Glyma.06G018800	Transducin/WD40 repeat-like superfamily protein	-0.354	0.00252277	0.0465442	1426483	1426597	1425579	1425707	1426969	1427081	262	149	no	yes	yes	no
	Glyma.19G061900	peptide deformylase 1B	-0.117	0.00135936	0.0288927	12967735	12967928	12966747	12966886	12971907	12972018	298	149	no	yes	yes	no
	Glyma.02G140200	RNA-binding KH domain-containing protein	-0.508	1.32909e-05	0.000751773	14536278	14536441	14535433	14535683	14537792	14538349	298	149	no	yes	yes	no
	Glyma.02G140200	RNA-binding KH domain-containing protein	-0.36	0.000914011	0.0213084	14536924	14537100	14536278	14536441	14537792	14538349	298	149	no	yes	yes	no
	Glyma.09G092900	myb domain protein 31	0.224	1.50557e-12	1.03895e-09	12821288	12821318	12674224	12674380	12821408	12821678	178	149	yes	no	no	yes
	Glyma.16G216100	eukaryotic release factor 1-3	-0.11	9.55115e-05	0.00359505	37326028	37326110	37324390	37324685	37326685	37326788	230	149	no	yes	yes	no
	Glyma.17G001500	dynamin-like 3	-0.127	6.49898e-05	0.00262777	177841	177969	177678	177762	180087	180172	276	149	no	yes	yes	no
	Glyma.10G165900	cell division cycle 5	-0.164	0.00237075	0.0446175	40015452	40015516	40015134	40015331	40016812	40017000	212	149	no	yes	yes	no
	Glyma.09G034400	prefoldin 3	0.057	0.00169512	0.0342031	2879164	2879266	2877845	2878558	2879698	2879818	250	149	yes	no	no	yes
	Glyma.18G115300	Reticulon family protein	-0.178	8.92097e-07	9.42255e-05	14041284	14041347	14040508	14040650	14041605	14041675	211	149	no	yes	yes	no
	Glyma.06G118100	UDP-sugar pyrophosphorylase	-0.264	1.79901e-06	0.000157809	9619482	9619547	9619253	9619325	9619882	9619943	213	149	no	yes	yes	no
	Glyma.15G092500	TEOSINTE BRANCHED 1, cycloidea and PCF transcription factor 2	0.126	0.00267211	0.0489539	7156689	7156775	7156320	7156518	7157228	7157341	234	149	yes	no	no	yes
	Glyma.10G288500	Prolyl oligopeptidase family protein	-0.545	0.000261558	0.00782481	50736794	50736923	50736048	50736402	50737100	50737149	277	149	no	yes	yes	no
	Glyma.04G088300	Putative serine esterase family protein	-0.249	3.67843e-05	0.00168476	7591370	7591414	7591208	7591275	7591679	7591730	192	149	no	yes	yes	no
	Glyma.16G038900	ankyrin repeat family protein / regulator of chromosome condensation (RCC1) family protein	0.185	0.000971211	0.0220945	3670295	3670435	3669297	3669526	3670711	3671001	288	149	yes	no	no	yes
	Glyma.06G049000	RNA-binding protein 1	-0.13	0.00110128	0.0243057	3677389	3678328	3676914	3677245	3678888	3679442	298	149	no	yes	yes	no
	Glyma.14G079400	Xanthine/uracil permease family protein	-0.165	7.95059e-06	0.000501808	6824794	6824853	6824595	6824682	6826007	6826099	207	149	no	yes	yes	no
	Glyma.18G137700	UB-like protease 1D	-0.19	0.00145123	0.0302857	20284555	20284653	20283013	20283116	20286368	20286491	246	149	no	yes	yes	no
	Glyma.15G047800	Acyl transferase/acyl hydrolase/lysophospholipase superfamily protein	-0.093	0.000479425	0.0127572	3780744	3780850	3780317	3780390	3780943	3781040	254	149	no	yes	yes	no
	Glyma.05G194100	alpha/beta-Hydrolases superfamily protein	-0.027	0.000114457	0.00411371	37880948	37881671	37879924	37880281	37885569	37885894	298	149	no	yes	yes	no
	Glyma.10G163700	phosphoribosylaminoimidazole carboxylase, putative / AIR carboxylase, putative	-0.321	0.00231861	0.0439558	39760357	39760411	39759157	39759342	39760781	39761042	202	149	no	yes	yes	no
	Glyma.20G012000	tRNAse Z1	-0.177	0.000896101	0.020938	1006130	1006335	1005118	1005759	1006552	1006715	298	149	no	yes	yes	no
	Glyma.12G168100	Unknown	0.289	0.0010148	0.0227858	32289093	32289275	32287447	32288986	32289560	32290059	298	149	yes	no	no	yes
	Glyma.06G265100	Unknown	0.162	0.00269379	0.0491771	45238797	45238846	45238374	45238611	45239525	45239630	197	149	yes	no	no	yes
	Glyma.03G012900	Arabidopsis thaliana protein of unknown function (DUF821)	-0.326	0.00185004	0.0364757	1313217	1313299	1308509	1309045	1315627	1315787	230	149	no	yes	yes	no
	Glyma.13G346300	Plant regulator RWP-RK family protein	-0.361	1.72695e-05	0.000916702	43687674	43687798	43686021	43686983	43688358	43689937	272	149	no	yes	yes	no
	Glyma.16G150400	Cysteine proteinases superfamily protein	-0.066	0.000296162	0.00865981	31087069	31087143	31086446	31086501	31088267	31088514	222	149	no	yes	yes	no
	Glyma.17G150300	nicotinate/nicotinamide mononucleotide adenyltransferase	-0.196	5.96419e-06	0.000422845	12462525	12462611	12462153	12462237	12463423	12463494	234	149	no	yes	yes	no
	Glyma.08G347600	Cyclin family protein	-0.715	1.24608e-07	1.95427e-05	46199325	46199384	46198811	46198851	46200415	46200651	207	149	no	yes	yes	no
	Glyma.10G057800	TRF-like 8	-0.148	0.000511486	0.0134717	5298655	5298749	5298263	5298322	5299278	5299331	242	149	no	yes	yes	no
	Glyma.05G141400	Aldolase-type TIM barrel family protein	-0.077	0.000105532	0.00386476	33479555	33479602	33479291	33479369	33480588	33480713	195	149	no	yes	yes	no
	Glyma.17G178700	DNAse I-like superfamily protein	-0.099	0.00122953	0.026714	19382299	19382404	19382091	19382164	19382639	19382994	253	149	no	yes	yes	no
	Glyma.02G095500	sulfate transporter 4.1	-0.123	4.93303e-06	0.00036214	8596443	8596532	8596228	8596367	8596985	8597062	237	149	no	yes	yes	no
	Glyma.08G278600	EPS15 homology domain 2	0.486	0.00097902	0.0222233	37645425	37645483	37645182	37645331	37645611	37645667	206	149	yes	no	no	yes
	Glyma.08G120300	receptor-like kinase in flowers 1	-0.26	0.000221968	0.00689199	9272364	9272425	9270858	9270975	9273060	9273132	209	149	no	yes	yes	no
	Glyma.01G015000	WWE protein-protein interaction domain protein family	-0.113	2.05563e-07	3.03969e-05	1490961	1491019	1487960	1489228	1491383	1491704	206	149	no	yes	yes	no
	Glyma.07G067900	disease resistance protein (TIR-NBS-LRR class), putative	-0.511	0.000105742	0.00386476	6104926	6105208	6104248	6104527	6106040	6106168	298	149	no	yes	yes	no
	Glyma.U022000	RNA binding (RRM/RBD/RNP motifs) family protein	-0.097	4.30508e-06	0.000320589	3536714	3536824	3536425	3536579	3537180	3537264	258	149	no	yes	yes	no
	Glyma.11G206300	cysteine-rich RLK (RECEPTOR-like protein kinase) 2	-0.179	0.00224149	0.0426736	29050892	29051106	29050583	29050711	29051204	29051436	298	149	no	yes	yes	no
	Glyma.02G205700	Translation initiation factor 3 protein	-0.153	0.0024383	0.0453935	39068681	39068721	39068076	39068585	39068851	39068911	188	149	no	yes	yes	no
	Glyma.13G086800	Unknown	-0.667	0.00112141	0.0246974	19879704	19879954	19879200	19879306	19880122	19880354	298	149	no	yes	yes	no
	Glyma.09G273000	Mitochondrial ATP synthase D chain-related protein	-0.206	0.00238073	0.044643	48933121	48933184	48932296	48932359	48933275	48933338	211	149	no	yes	yes	no
	Glyma.10G260700	Unknown	-0.667	7.06757e-07	7.83504e-05	48608846	48608864	48607943	48608264	48609767	48609916	166	149	no	yes	yes	no
	Glyma.10G260700	Unknown	-0.616	1.95232e-07	2.92876e-05	48609422	48609492	48607943	48608264	48609767	48609916	218	149	no	yes	yes	no
	Glyma.11G172200	fructose-2,6-bisphosphatase	-0.487	9.10349e-06	0.000560894	18706946	18707039	18706779	18706842	18707201	18707270	241	149	no	yes	yes	no
	Glyma.17G245900	AP2/B3-like transcriptional factor family protein	-0.1	0.00224273	0.0426736	40136505	40136681	40135792	40136252	40137011	40137516	298	149	no	yes	yes	no
	Glyma.03G068800	Unknown	-0.09	0.000987521	0.0223672	14272275	14272349	14271356	14271500	14272480	14272535	222	149	no	yes	yes	no
	Glyma.01G046200	Haloacid dehalogenase-like hydrolase (HAD) superfamily protein	-0.052	0.000870445	0.0205707	5328420	5328494	5327648	5327742	5328672	5328745	222	149	no	yes	yes	no
	Glyma.15G209600	RING/U-box superfamily protein	-0.131	2.54402e-05	0.00124213	31885035	31885081	31884766	31884839	31885225	31885256	194	149	no	yes	yes	no
	Glyma.07G136500	Regulator of chromosome condensation (RCC1) family protein	-0.142	0.00146203	0.0303885	16160958	16161090	16158093	16158351	16161160	16161421	280	149	no	yes	yes	no
	Glyma.20G021900	ZPR1 zinc-finger domain protein	-0.071	0.00182397	0.0363076	2244993	2245102	2244283	2244373	2245702	2245794	257	149	no	yes	yes	no
	Glyma.19G014100	CRM family member 2	-0.148	0.00239989	0.044921	1329530	1329687	1329105	1329395	1329767	1330061	298	149	no	yes	yes	no
	Glyma.18G024100	Unknown	-0.196	0.000252885	0.00765383	1777699	1777806	1777546	1777585	1778010	1778067	255	149	no	yes	yes	no
	Glyma.13G316900	bZIP transcription factor family protein	-0.059	0.000457978	0.0123774	41146450	41146593	41144774	41144996	41146921	41147330	291	149	no	yes	yes	no
	Glyma.09G018200	Na+/H+ antiporter 6	-0.081	0.000998593	0.0224705	1426289	1426309	1426106	1426201	1426479	1426542	168	149	no	yes	yes	no
	Glyma.08G219100	uridylyltransferase-related	-0.173	1.79652e-05	0.000943946	17821377	17821435	17821116	17821242	17821919	17822329	206	149	no	yes	yes	no
	Glyma.05G157600	acyl-activating enzyme 18	-0.053	0.000155738	0.00523707	34990888	34990987	34990280	34990406	34991783	34991990	247	149	no	yes	yes	no
	Glyma.07G206900	NAD(P)-binding Rossmann-fold superfamily protein	-0.207	5.3071e-05	0.00227449	37619285	37619553	37618902	37619010	37619945	37620131	298	149	no	yes	yes	no
	Glyma.17G027600	multifunctional protein 2	-0.046	0.00094763	0.0218461	2046500	2046622	2046221	2046385	2046739	2046914	270	149	no	yes	yes	no
	Glyma.05G090500	Transducin/WD40 repeat-like superfamily protein	-0.062	0.00189985	0.0373866	20283684	20283845	20282456	20282585	20283976	20284213	298	149	no	yes	yes	no
	Glyma.15G028000	Ypt/Rab-GAP domain of gyp1p superfamily protein	-0.349	3.31245e-05	0.00155145	2250447	2250536	2250205	2250328	2250616	2250817	237	149	no	yes	yes	no
	Glyma.15G001800	Plant invertase/pectin methylesterase inhibitor superfamily	-0.508	1.43717e-06	0.000132823	199052	199125	195876	196188	199943	200248	221	149	no	yes	yes	no
	Glyma.15G001800	Plant invertase/pectin methylesterase inhibitor superfamily	-0.353	0.000160593	0.00532642	197857	199125	195842	196188	199943	200281	298	149	no	yes	yes	no
	Glyma.10G122800	Unknown	0.242	0.00017666	0.00569659	31710652	31710716	31709162	31709930	31711000	31711089	212	149	yes	no	no	yes
	Glyma.17G219900	Pentatricopeptide repeat (PPR) superfamily protein	-0.45	3.31131e-10	1.45952e-07	37188590	37188692	37185992	37188131	37193769	37193858	250	149	no	yes	yes	no
	Glyma.11G007100	Protein kinase superfamily protein	-0.126	7.26261e-06	0.000478061	504738	504860	503598	504323	505135	505344	270	149	no	yes	yes	no
	Glyma.18G196200	mRNA capping enzyme family protein	-0.087	0.00116171	0.0254764	47121240	47121360	47108261	47108474	47123852	47123902	268	149	no	yes	yes	no
	Glyma.12G065600	Ras-related small GTP-binding family protein	-0.067	5.68621e-10	1.96193e-07	4820976	4821042	4819833	4819934	4821160	4821258	214	149	no	yes	yes	no
	Glyma.08G150200	ankyrin repeat family protein	0.061	3.76741e-05	0.0017179	11546291	11546360	11544733	11544798	11546447	11546497	217	149	yes	no	no	yes
	Glyma.03G252300	ILITYHIA	-0.147	0.000104327	0.00385674	44805662	44805736	44805511	44805588	44805851	44805978	222	149	no	yes	yes	no
	Glyma.08G282400	Unknown	0.33	0.000168208	0.00549249	38722488	38723279	38721924	38722335	38723881	38723938	298	149	yes	no	no	yes
	Glyma.11G106400	Cyclophilin-like peptidyl-prolyl cis-trans isomerase family protein	-0.194	4.48004e-10	1.65618e-07	8112610	8112658	8112327	8112418	8112961	8112985	196	149	no	yes	yes	no
	Glyma.02G044000	RNA-binding (RRM/RBD/RNP motifs) family protein	-0.667	7.08272e-07	7.83504e-05	4083654	4083678	4083298	4083421	4084069	4084169	172	149	no	yes	yes	no
	Glyma.06G243100	Unknown	-0.367	2.93539e-06	0.0002378	40427355	40427570	40423504	40423604	40428520	40428601	298	149	no	yes	yes	no
	Glyma.06G271500	Protein kinase superfamily protein	-0.565	2.29238e-09	6.59124e-07	46143513	46144819	46142842	46143103	46146025	46146282	298	149	no	yes	yes	no
	Glyma.08G287800	UB-like protease 1D	-0.209	4.14514e-05	0.00184941	39880266	39880361	39877675	39877798	39881605	39881698	243	149	no	yes	yes	no
	Glyma.16G029000	G-box binding factor 3	-0.082	0.00108789	0.0240614	2774622	2774703	2774280	2774322	2775149	2775203	229	149	no	yes	yes	no
	Glyma.10G036900	Unknown	-0.294	3.75715e-08	6.82286e-06	3238784	3238854	3238352	3238380	3239549	3239650	218	149	no	yes	yes	no
	Glyma.17G251100	Major facilitator superfamily protein	-0.181	2.80924e-05	0.0013588	40591884	40591960	40591157	40591222	40592060	40592126	224	149	no	yes	yes	no
	Glyma.17G005500	binding	-0.071	0.000515072	0.0135317	502799	502825	502492	502549	502948	503035	174	149	no	yes	yes	no
	Glyma.13G074600	trigalactosyldiacylglycerol2	0.12	0.000233812	0.00716031	17716210	17716829	17715729	17716061	17716982	17717312	298	149	yes	no	no	yes
	Glyma.04G235600	CLP protease regulatory subunit X	-0.237	3.78168e-06	0.000287825	50371443	50371514	50371067	50371124	50371610	50371710	219	149	no	yes	yes	no
	Glyma.15G081100	GDSL-like Lipase/Acylhydrolase superfamily protein	-0.115	0.00151122	0.0312228	6204766	6205040	6203743	6203950	6205490	6205995	298	149	no	yes	yes	no
	Glyma.16G034700	RING-H2 finger B1A	-0.325	1.70652e-06	0.000150976	3268667	3269040	3266514	3266690	3269164	3269274	298	149	no	yes	yes	no
	Glyma.18G238500	Diacylglycerol kinase family protein	-0.405	0.000165237	0.00542974	52744236	52744313	52743305	52743752	52744436	52744490	225	149	no	yes	yes	no
	Glyma.07G127100	root hair specific 16	-0.087	0.000584367	0.0148985	15227463	15227645	15226837	15227060	15227815	15227948	298	149	no	yes	yes	no
	Glyma.10G129800	transducin family protein / WD-40 repeat family protein	-0.085	0.00251033	0.0464837	34800623	34800666	34793652	34793759	34800761	34800818	191	149	no	yes	yes	no
	Glyma.09G202600	Protein of unknown function (duplicated DUF1399)	0.024	0.0023337	0.0441611	42671405	42671944	42670232	42670688	42672289	42672482	298	149	yes	no	no	yes
	Glyma.20G215200	Unknown	-0.178	5.33731e-05	0.00227449	45111773	45111822	45111261	45111353	45113104	45113175	197	149	no	yes	yes	no
	Glyma.20G215200	Unknown	-0.163	9.2078e-08	1.51286e-05	45111133	45111176	45110871	45110993	45111261	45111353	191	149	no	yes	yes	no
	Glyma.16G164700	Protein Transporter, Pam16	-0.722	6.65854e-06	0.000459484	32363948	32364140	32362052	32363815	32365491	32365625	298	149	no	yes	yes	no
	Glyma.05G077100	chloride channel B	-0.153	0.000231811	0.00712011	9981614	9982146	9978516	9979290	9982773	9982951	298	149	no	yes	yes	no
	Glyma.05G077100	chloride channel B	-0.062	0.00132643	0.0283856	9979748	9980898	9978516	9979290	9982773	9982951	298	149	no	yes	yes	no
	Glyma.06G062800	Unknown	-0.08	0.00134986	0.0287498	4753133	4753177	4752199	4752274	4753257	4753344	192	149	no	yes	yes	no
	Glyma.08G300700	S-adenosyl-L-methionine-dependent methyltransferases superfamily protein	-0.043	0.000146875	0.00503411	41878804	41878882	41877138	41877894	41879131	41879503	226	149	no	yes	yes	no
	Glyma.02G124600	Thioredoxin superfamily protein	-0.12	0.000258762	0.00777196	12463884	12463912	12463224	12463545	12463991	12464347	176	149	no	yes	yes	no
	Glyma.08G103300	Zn-dependent exopeptidases superfamily protein	-0.313	1.166e-05	0.000681877	7941197	7941298	7941016	7941104	7941419	7941526	249	149	no	yes	yes	no
	Glyma.05G148100	histidine kinase 3	-0.103	1.73732e-05	0.000917502	34234384	34234436	34234106	34234293	34234555	34234785	200	149	no	yes	yes	no
	Glyma.13G120200	pfkB-like carbohydrate kinase family protein	-0.111	6.60395e-08	1.12061e-05	23302012	23302304	23298361	23299974	23302408	23302665	298	149	no	yes	yes	no
	Glyma.13G120200	pfkB-like carbohydrate kinase family protein	-0.328	2.22768e-09	6.58819e-07	23302041	23302304	23299821	23299974	23302408	23302665	298	149	no	yes	yes	no
	Glyma.18G066200	golgi nucleotide sugar transporter 2	-0.434	0.000644433	0.0163094	6077419	6077549	6077081	6077221	6078129	6078228	278	149	no	yes	yes	no
	Glyma.15G268800	glucan synthase-like 3	-0.138	1.1938e-08	2.42296e-06	50541756	50541886	50541587	50541685	50542064	50542216	278	149	no	yes	yes	no
	Glyma.10G273100	MBOAT (membrane bound O-acyl transferase) family protein	-0.345	0.00118291	0.0258319	49558909	49558961	49558688	49558813	49559145	49559208	200	149	no	yes	yes	no
	Glyma.08G359700	CemA-like proton extrusion protein-related	-0.136	0.000718173	0.0178269	47167758	47167844	47164870	47165044	47167989	47168829	234	149	no	yes	yes	no
	Glyma.06G155600	topoisomerase 3alpha	-0.299	0.000966303	0.0220589	12750435	12750476	12736018	12736148	12751881	12751986	189	149	no	yes	yes	no
	Glyma.10G137900	Ribosomal protein L7Ae/L30e/S12e/Gadd45 family protein	-0.325	7.30094e-06	0.000478061	37173285	37173466	37172767	37172815	37178248	37178334	298	149	no	yes	yes	no
	Glyma.02G162700	purple acid phosphatase 29	-0.386	0.00171348	0.0345063	21507629	21507671	21507484	21507537	21508243	21508321	190	149	no	yes	yes	no
SR	Glyma.09G092900	myb domain protein 31	0.34	0.000540544	0.0462192	12821288	12821318	12674224	12674380	12821408	12821678	178	149	yes	no	no	yes
	Glyma.14G023900	peptide met sulfoxide reductase 4	-0.453	0.000210842	0.0234875	1707403	1707422	1707074	1707195	1708511	1709101	167	149	no	yes	yes	no
	Glyma.12G113900	Unknown	0.542	4.52803e-08	3.62531e-05	11174029	11174435	11173282	11173354	11174788	11174957	298	149	yes	no	no	yes
	Glyma.10G288500	Prolyl oligopeptidase family protein	0.579	0.000128689	0.0159628	50736794	50736923	50736048	50736402	50737100	50737149	277	149	yes	no	no	yes
	Glyma.03G205500	FAD-linked oxidases family protein	-0.144	0.000319407	0.0299257	41351585	41351789	41351202	41351312	41351886	41351995	298	149	no	yes	yes	no
	Glyma.18G060000	Unknown	0.107	0.000607624	0.0482103	5337536	5337604	5333717	5334107	5338545	5338790	216	149	yes	no	no	yes
	Glyma.06G093100	phosphoglucose isomerase 1	0.226	9.42127e-05	0.0127651	7334129	7334286	7333880	7334020	7334602	7334719	298	149	yes	no	no	yes
	Glyma.20G229100	ARM repeat superfamily protein	0.171	0.000204889	0.0234345	46319681	46319867	46318957	46319207	46320167	46320257	298	149	yes	no	no	yes
	Glyma.14G183800	AGAMOUS-like 16	0.026	0.000210524	0.0234875	44748821	44748900	44736002	44736446	44753816	44753878	227	149	yes	no	no	yes
	Glyma.15G232000	TGACG motif-binding factor 6	-0.053	0.00064172	0.0495757	43637801	43637971	43636899	43636997	43638932	43639071	298	149	no	yes	yes	no
	Glyma.15G232000	TGACG motif-binding factor 6	-0.049	0.000575986	0.0465386	43637801	43637989	43636899	43636997	43638932	43639071	298	149	no	yes	yes	no
	Glyma.15G232000	TGACG motif-binding factor 6	-0.052	0.000218686	0.0234875	43637801	43638121	43636899	43636997	43638932	43639071	298	149	no	yes	yes	no
	Glyma.14G068800	AAR2 protein family	0.09	0.000340751	0.0310124	5767736	5767769	5765916	5766710	5768934	5769006	181	149	yes	no	no	yes
	Glyma.08G284700	ATPase, AAA-type, CDC48 protein	-0.097	0.000490331	0.0427559	39388592	39388678	39388347	39388387	39389258	39389358	234	149	no	yes	yes	no
	Glyma.02G140200	RNA-binding KH domain-containing protein	0.316	9.95034e-05	0.0130795	14536924	14537100	14536278	14536441	14537792	14538349	298	149	yes	no	no	yes
	Glyma.09G202600	Protein of unknown function (duplicated DUF1399)	0.035	6.46895e-05	0.00933968	42671405	42671944	42670232	42670688	42672289	42672482	298	149	yes	no	no	yes
	Glyma.17G097500	P-loop containing nucleoside triphosphate hydrolases superfamily protein	-0.497	3.40859e-05	0.00588616	7672263	7672319	7671236	7671287	7672795	7672865	204	149	no	yes	yes	no
	Glyma.03G213600	Small nuclear ribonucleoprotein family protein	0.034	0.000196819	0.0234241	41874218	41874260	41873851	41874027	41874345	41874444	190	149	yes	no	no	yes
	Glyma.07G030900	Unknown	-0.227	9.87231e-05	0.0130795	2446568	2446620	2445808	2446073	2446766	2446933	200	149	no	yes	yes	no
	Glyma.16G136400	Unknown	0.238	1.08806e-05	0.00233721	29352790	29352904	29351828	29351926	29353106	29353143	262	149	yes	no	no	yes
